# Supplementary material for: Multidisciplinary studies with mutated HIV-1 capsid proteins reveal structural mechanisms of lattice stabilization
Source: Nat Commun. 2023 Sep 12;14:5614. doi: 10.1038/s41467-023-41197-7 (PMC10497533; doi:10.1038/s41467-023-41197-7)
Supplement: Supplementary file 3 — Source Data [file 41467_2023_41197_MOESM3_ESM.xlsx]

## Sheet: Fig. 4
wild type	T(K)	RMSD (Å)		E45Aa	T (K)	RMSD (Å)		E45Ab	T(K)	RMSD (Å)		E45AR132T	T(K)	RMSD (Å)
1	310	0		1	310	0		1	310	0		1	310	0
1	310	0		1	310	0		1	310	0		1	310	0
1	310	0		1	310	0		1	310	0		1	310	0
1	310	0		1	310	0		1	310	0		1	310	0
1	310	0		1	310	0		1	310	0		1	310	0
1	310	0		1	310	0		1	310	0		1	310	0
1	310	0		1	310	0		1	310	0		1	310	0
1	310	0		1	310	0		1	310	0		1	310	0
1	310	0		1	310	0		1	310	0		1	310	0
1	310	0		1	310	0		1	310	0		1	310	0
1	310	0		1	310	0		1	310	0		1	310	0
1	310	0		1	310	0		1	310	0		1	310	0
1	310	0		1	310	0		1	310	0		1	310	0
1	310	0		1	310	0		1	310	0		1	310	0
1	310	0		1	310	0		1	310	0		1	310	0
1	310	0		1	310	0		1	310	0		1	310	0
1	310	0		1	310	0		1	310	0		1	310	0
1	310	0		1	310	0		1	310	0		1	310	0
1	310	0		1	310	0		1	310	0		1	310	0
1	310	0		1	310	0		1	310	0		1	310	0
1	310	0		1	310	0		1	310	0		1	310	0
1	310	0		1	310	0		1	310	0		1	310	0
1	310	0		1	310	0		1	310	0		1	310	0
1	310	0		1	310	0		1	310	0		1	310	0
1	310	0		1	310	0		1	310	0		1	310	0
1	310	0		1	310	0		1	310	0		1	310	0
1	310	0		1	310	0		1	310	0		1	310	0
1	310	0		1	310	0		1	310	0		1	310	0
1	310	0		1	310	0		1	310	0		1	310	0
1	310	0		1	310	0		1	310	0		1	310	0
1	310	0		1	310	0		1	310	0		1	310	0
1	310	0		1	310	0		1	310	0		1	310	0
2	320	2.66459		2	320	1.52306		2	320	1.18501		2	320	3.14304
2	320	5.88354		2	320	1.32742		2	320	2.20465		2	320	2.65674
2	320	3.26197		2	320	1.0349		2	320	1.6929		2	320	1.76336
2	320	2.51348		2	320	2.94634		2	320	0.983967		2	320	1.60731
2	320	2.0884		2	320	2.50237		2	320	2.75235		2	320	1.68434
2	320	2.94075		2	320	1.6441		2	320	3.20706		2	320	1.44051
2	320	2.63802		2	320	1.43694		2	320	1.76985		2	320	3.18741
2	320	3.49372		2	320	1.47422		2	320	1.39191		2	320	2.33183
2	320	4.71032		2	320	1.28365		2	320	2.41789		2	320	2.43572
2	320	2.31419		2	320	1.18505		2	320	0.949587		2	320	1.9283
2	320	3.2001		2	320	1.29753		2	320	1.81995		2	320	0.958558
2	320	3.52304		2	320	1.12049		2	320	1.27588		2	320	1.35662
2	320	2.74966		2	320	1.89759		2	320	1.12752		2	320	2.77289
2	320	4.04383		2	320	1.48584		2	320	2.11941		2	320	2.01651
2	320	2.79518		2	320	1.74316		2	320	1.46197		2	320	3.88434
2	320	2.57804		2	320	1.19503		2	320	1.26648		2	320	2.14189
2	320	2.71917		2	320	2.11472		2	320	1.51623		2	320	1.76663
2	320	3.21006		2	320	0.980319		2	320	2.021		2	320	1.74707
2	320	3.49189		2	320	1.31127		2	320	1.38782		2	320	2.41556
2	320	2.46237		2	320	1.27847		2	320	1.33251		2	320	3.5241
2	320	3.7493		2	320	1.52194		2	320	1.69451		2	320	2.15974
2	320	5.12589		2	320	2.04372		2	320	1.65676		2	320	1.55267
2	320	2.01496		2	320	1.27496		2	320	2.46596		2	320	1.69274
2	320	3.78837		2	320	1.34403		2	320	1.80479		2	320	1.3849
2	320	3.19116		2	320	1.48408		2	320	2.03779		2	320	3.1841
2	320	2.98889		2	320	1.52798		2	320	1.48976		2	320	1.42079
2	320	3.78972		2	320	1.68561		2	320	1.4457		2	320	1.58513
2	320	4.40433		2	320	1.842		2	320	2.40486		2	320	2.26444
2	320	1.6512		2	320	1.76207		2	320	1.02718		2	320	3.8846
2	320	2.58485		2	320	1.84843		2	320	1.16683		2	320	1.28306
2	320	4.77516		2	320	1.21389		2	320	1.00268		2	320	1.65279
2	320	3.88245		2	320	1.4201		2	320	1.37361		2	320	1.24662
3	330	2.72371		3	330	1.61897		3	330	1.52299		3	330	1.82547
3	330	5.65439		3	330	1.08131		3	330	1.7504		3	330	4.13154
3	330	2.54737		3	330	1.30892		3	330	3.05503		3	330	1.86594
3	330	2.9202		3	330	2.98311		3	330	1.40985		3	330	2.20401
3	330	2.24811		3	330	2.31773		3	330	1.85579		3	330	1.50267
3	330	2.80007		3	330	3.33439		3	330	1.78863		3	330	2.05144
3	330	2.51654		3	330	1.58578		3	330	1.68043		3	330	2.65837
3	330	3.46168		3	330	1.38928		3	330	1.28966		3	330	1.9947
3	330	4.49385		3	330	1.43415		3	330	2.75307		3	330	1.40946
3	330	3.46315		3	330	1.4713		3	330	1.51357		3	330	1.78798
3	330	3.48282		3	330	2.2581		3	330	2.21363		3	330	1.07172
3	330	2.85434		3	330	1.59072		3	330	1.33097		3	330	2.43966
3	330	2.63887		3	330	1.65084		3	330	1.36785		3	330	2.07796
3	330	3.95947		3	330	2.30596		3	330	1.28319		3	330	1.50696
3	330	2.81386		3	330	1.83315		3	330	1.30001		3	330	2.1313
3	330	2.99288		3	330	1.34971		3	330	2.44533		3	330	2.6581
3	330	2.63903		3	330	2.32813		3	330	1.09257		3	330	1.9482
3	330	2.73874		3	330	1.77322		3	330	2.23285		3	330	3.15622
3	330	3.2525		3	330	1.5123		3	330	1.23438		3	330	2.58155
3	330	2.46082		3	330	1.71664		3	330	1.54761		3	330	1.63245
3	330	4.59444		3	330	1.4287		3	330	1.51456		3	330	1.74349
3	330	5.56445		3	330	1.74203		3	330	1.66415		3	330	1.55377
3	330	2.52737		3	330	1.41371		3	330	2.1797		3	330	3.9063
3	330	3.37074		3	330	1.65351		3	330	1.91847		3	330	1.33009
3	330	4.45216		3	330	1.8646		3	330	3.25047		3	330	3.5036
3	330	2.91573		3	330	2.13792		3	330	1.75168		3	330	1.6157
3	330	3.87002		3	330	2.11699		3	330	1.95709		3	330	1.9955
3	330	4.63104		3	330	1.96361		3	330	1.35162		3	330	2.7959
3	330	1.96177		3	330	2.42139		3	330	1.29422		3	330	2.4746
3	330	3.11109		3	330	1.85094		3	330	1.23972		3	330	1.36545
3	330	4.29532		3	330	1.58935		3	330	1.4719		3	330	1.24789
3	330	3.74096		3	330	1.71411		3	330	1.70757		3	330	1.67019
4	340	2.57269		4	340	2.09382		4	340	1.8362		4	340	2.55253
4	340	5.84468		4	340	1.51859		4	340	1.95932		4	340	1.97779
4	340	3.51125		4	340	1.59122		4	340	1.62446		4	340	2.24503
4	340	2.9211		4	340	2.07748		4	340	1.78044		4	340	2.46682
4	340	2.25986		4	340	2.05734		4	340	2.35331		4	340	1.47647
4	340	3.08316		4	340	2.26914		4	340	1.7934		4	340	1.89285
4	340	2.80585		4	340	2.13827		4	340	2.08413		4	340	2.07999
4	340	4.68375		4	340	2.10725		4	340	1.82708		4	340	2.24548
4	340	3.88683		4	340	1.49914		4	340	1.77332		4	340	1.33245
4	340	2.3122		4	340	1.57377		4	340	2.46565		4	340	2.38162
4	340	4.11846		4	340	1.81002		4	340	1.95077		4	340	1.89909
4	340	3.11177		4	340	1.46838		4	340	1.58181		4	340	2.62826
4	340	2.47398		4	340	1.50926		4	340	1.15481		4	340	2.36848
4	340	3.78949		4	340	2.98653		4	340	1.55511		4	340	1.79742
4	340	2.87959		4	340	2.2151		4	340	1.1638		4	340	4.50787
4	340	3.0882		4	340	1.48655		4	340	1.65265		4	340	2.52388
4	340	2.65294		4	340	2.6064		4	340	1.61362		4	340	1.942
4	340	2.47518		4	340	1.7104		4	340	3.24051		4	340	4.25817
4	340	2.95922		4	340	1.18873		4	340	1.32419		4	340	2.64233
4	340	2.37562		4	340	1.48664		4	340	1.58248		4	340	2.58852
4	340	3.65654		4	340	2.15595		4	340	1.11781		4	340	2.1003
4	340	5.47069		4	340	1.8044		4	340	1.72514		4	340	1.78551
4	340	2.76036		4	340	1.46115		4	340	2.78015		4	340	2.75767
4	340	3.36885		4	340	1.68865		4	340	1.88571		4	340	1.63927
4	340	4.02079		4	340	2.45718		4	340	5.00456		4	340	2.91473
4	340	2.95324		4	340	1.2223		4	340	1.51248		4	340	2.36905
4	340	4.08776		4	340	2.63729		4	340	1.66073		4	340	1.8939
4	340	4.83478		4	340	1.40714		4	340	1.89292		4	340	3.79525
4	340	3.07715		4	340	2.30981		4	340	1.68632		4	340	2.4837
4	340	2.96994		4	340	2.00309		4	340	1.80353		4	340	2.06292
4	340	3.49184		4	340	2.04223		4	340	1.42361		4	340	1.23292
4	340	3.56494		4	340	2.10172		4	340	1.83736		4	340	1.93181
5	350	2.78142		5	350	2.39863		5	350	2.64466		5	350	2.65508
5	350	6.13521		5	350	1.27286		5	350	2.79096		5	350	3.19031
5	350	2.92947		5	350	1.51644		5	350	2.93679		5	350	1.46625
5	350	1.96907		5	350	3.08091		5	350	2.33172		5	350	4.42353
5	350	2.4132		5	350	2.53917		5	350	2.1304		5	350	2.15984
5	350	4.20637		5	350	2.21763		5	350	2.41363		5	350	2.18164
5	350	2.26814		5	350	1.76		5	350	2.01489		5	350	2.79352
5	350	3.82115		5	350	2.08188		5	350	2.23133		5	350	2.16082
5	350	4.25787		5	350	1.28535		5	350	2.28733		5	350	2.34973
5	350	2.68498		5	350	2.46732		5	350	1.90046		5	350	2.82279
5	350	4.13425		5	350	1.87259		5	350	2.16404		5	350	3.46549
5	350	3.1243		5	350	2.29352		5	350	1.32667		5	350	4.10387
5	350	2.70259		5	350	2.393		5	350	1.8335		5	350	2.52613
5	350	3.51449		5	350	2.52813		5	350	1.39062		5	350	2.2023
5	350	3.24699		5	350	3.33764		5	350	1.79955		5	350	2.40716
5	350	2.94501		5	350	1.99057		5	350	2.63369		5	350	3.42856
5	350	2.87951		5	350	3.38765		5	350	2.81255		5	350	2.57037
5	350	1.95438		5	350	1.79105		5	350	2.03834		5	350	3.32829
5	350	2.99956		5	350	1.7896		5	350	1.76574		5	350	2.18033
5	350	2.61645		5	350	1.56785		5	350	2.16898		5	350	2.28467
5	350	4.89388		5	350	1.23609		5	350	2.98026		5	350	2.51736
5	350	5.21432		5	350	1.54664		5	350	1.98635		5	350	3.04804
5	350	2.35839		5	350	1.83103		5	350	2.09501		5	350	2.91882
5	350	3.62387		5	350	1.95436		5	350	1.50332		5	350	1.86425
5	350	3.90023		5	350	2.19914		5	350	2.78658		5	350	4.46861
5	350	3.19619		5	350	1.87697		5	350	1.47751		5	350	2.71551
5	350	3.88123		5	350	1.87428		5	350	1.74721		5	350	1.95846
5	350	4.68293		5	350	2.67538		5	350	1.82504		5	350	3.85101
5	350	2.79874		5	350	1.9501		5	350	3.75508		5	350	2.23797
5	350	4.3606		5	350	2.5669		5	350	2.89732		5	350	1.97672
5	350	2.20073		5	350	1.73871		5	350	3.10385		5	350	1.6524
5	350	3.68308		5	350	1.44764		5	350	2.13876		5	350	2.30152
6	360	3.06732		6	360	1.71046		6	360	1.53732		6	360	2.95678
6	360	5.71128		6	360	1.65583		6	360	6.3919		6	360	2.933
6	360	3.36054		6	360	1.68333		6	360	2.01117		6	360	2.50318
6	360	2.68878		6	360	3.43441		6	360	1.49912		6	360	2.67043
6	360	2.40556		6	360	3.35683		6	360	2.81212		6	360	2.87345
6	360	2.52683		6	360	3.19283		6	360	2.55128		6	360	2.23293
6	360	4.30229		6	360	2.52158		6	360	1.51401		6	360	3.49837
6	360	3.66026		6	360	2.95284		6	360	2.36742		6	360	2.19201
6	360	4.85163		6	360	1.93103		6	360	2.82927		6	360	3.55114
6	360	4.51146		6	360	2.09935		6	360	2.18698		6	360	1.6398
6	360	4.8132		6	360	3.29209		6	360	2.70544		6	360	4.0843
6	360	3.63835		6	360	3.19777		6	360	2.12934		6	360	4.14338
6	360	2.65387		6	360	2.01824		6	360	1.31448		6	360	2.51171
6	360	3.96741		6	360	1.86813		6	360	2.15104		6	360	2.14592
6	360	3.77382		6	360	3.88101		6	360	1.85695		6	360	2.46629
6	360	3.97547		6	360	3.9253		6	360	1.65907		6	360	3.07723
6	360	2.82563		6	360	2.62785		6	360	2.63774		6	360	2.76708
6	360	2.96022		6	360	3.10561		6	360	2.91925		6	360	2.3954
6	360	4.22492		6	360	2.94711		6	360	2.17108		6	360	2.47977
6	360	3.66359		6	360	1.5298		6	360	2.73872		6	360	2.17541
6	360	4.29803		6	360	1.7663		6	360	2.59641		6	360	2.13128
6	360	5.20251		6	360	2.54176		6	360	2.45002		6	360	2.40261
6	360	3.15449		6	360	2.36994		6	360	3.40578		6	360	2.98647
6	360	3.78218		6	360	1.98714		6	360	2.31715		6	360	1.73397
6	360	3.21023		6	360	1.66651		6	360	4.08068		6	360	5.28265
6	360	3.45484		6	360	2.09771		6	360	1.38578		6	360	2.32968
6	360	4.25202		6	360	2.24355		6	360	2.46428		6	360	2.66565
6	360	4.07884		6	360	1.8213		6	360	1.53591		6	360	2.41086
6	360	2.87033		6	360	3.20984		6	360	1.55625		6	360	1.74536
6	360	3.31012		6	360	1.83612		6	360	1.77959		6	360	2.11582
6	360	3.71586		6	360	1.55022		6	360	1.93884		6	360	1.46192
6	360	3.73379		6	360	1.80401		6	360	2.28199		6	360	2.71773
7	370	3.29876		7	370	1.98459		7	370	2.90219		7	370	3.39493
7	370	5.96668		7	370	1.71764		7	370	4.33829		7	370	4.37832
7	370	3.29315		7	370	1.88952		7	370	2.62341		7	370	5.24579
7	370	3.0991		7	370	3.01506		7	370	2.05634		7	370	3.60934
7	370	2.54798		7	370	3.33703		7	370	3.12487		7	370	2.88365
7	370	3.61457		7	370	3.06997		7	370	2.57158		7	370	3.14081
7	370	3.49934		7	370	1.85953		7	370	1.98636		7	370	3.78884
7	370	4.40385		7	370	1.89694		7	370	2.74798		7	370	2.25124
7	370	3.70379		7	370	1.63673		7	370	2.32654		7	370	2.32747
7	370	3.37193		7	370	1.91744		7	370	2.65416		7	370	3.13075
7	370	3.66202		7	370	2.22356		7	370	3.39403		7	370	4.23024
7	370	3.35699		7	370	2.8003		7	370	1.4769		7	370	4.08676
7	370	2.43971		7	370	3.6793		7	370	122.946		7	370	2.98534
7	370	4.5958		7	370	4.20582		7	370	2.90466		7	370	2.72038
7	370	3.99212		7	370	3.3149		7	370	2.83218		7	370	2.5843
7	370	3.29861		7	370	2.00134		7	370	3.46015		7	370	3.66082
7	370	3.81306		7	370	2.53577		7	370	1.64046		7	370	3.04381
7	370	2.48561		7	370	2.29143		7	370	3.09839		7	370	3.91738
7	370	2.90905		7	370	2.0393		7	370	2.60696		7	370	2.63241
7	370	3.15315		7	370	1.91501		7	370	2.31605		7	370	3.3296
7	370	3.52974		7	370	2.12932		7	370	3.01796		7	370	2.46571
7	370	5.57815		7	370	2.51214		7	370	2.1705		7	370	3.59883
7	370	2.60649		7	370	2.43927		7	370	2.96208		7	370	2.31887
7	370	3.00443		7	370	2.79704		7	370	2.37149		7	370	2.86085
7	370	3.42945		7	370	2.7667		7	370	4.30469		7	370	3.61085
7	370	3.36576		7	370	1.48814		7	370	1.7901		7	370	2.657
7	370	3.77079		7	370	2.35123		7	370	2.9889		7	370	3.49734
7	370	5.4644		7	370	2.26255		7	370	2.26002		7	370	5.25549
7	370	3.08445		7	370	1.97565		7	370	1.40463		7	370	4.95452
7	370	2.94622		7	370	2.72142		7	370	3.45562		7	370	1.48603
7	370	4.33704		7	370	1.74296		7	370	2.28158		7	370	4.16043
7	370	3.93707		7	370	1.87517		7	370	2.15323		7	370	2.34357
8	380	2.89351		8	380	2.59437		8	380	1.51959		8	380	3.26906
8	380	5.586		8	380	1.47163		8	380	4.77784		8	380	3.28329
8	380	3.37029		8	380	1.83738		8	380	4.6037		8	380	3.35014
8	380	2.89717		8	380	3.35265		8	380	1.68692		8	380	3.57447
8	380	3.15734		8	380	3.59575		8	380	3.47886		8	380	2.40231
8	380	3.75455		8	380	2.55167		8	380	3.50637		8	380	3.73375
8	380	4.11034		8	380	2.94979		8	380	2.6201		8	380	4.90859
8	380	3.70514		8	380	2.4897		8	380	1.88365		8	380	2.65569
8	380	4.2625		8	380	2.41471		8	380	2.89986		8	380	2.03385
8	380	3.02535		8	380	2.44872		8	380	2.00477		8	380	3.94924
8	380	4.48212		8	380	3.53844		8	380	3.04632		8	380	2.76437
8	380	4.12924		8	380	1.96635		8	380	2.32622		8	380	3.43697
8	380	2.51461		8	380	2.20836		8	380	2.02128		8	380	2.33404
8	380	4.52457		8	380	3.15329		8	380	2.02939		8	380	4.5651
8	380	4.10831		8	380	2.93661		8	380	1.75653		8	380	2.30455
8	380	4.01828		8	380	2.75912		8	380	3.26937		8	380	3.05575
8	380	2.78603		8	380	2.8165		8	380	3.59659		8	380	3.71572
8	380	2.45334		8	380	2.43868		8	380	3.08501		8	380	4.49062
8	380	4.20235		8	380	1.89638		8	380	2.00721		8	380	2.62546
8	380	3.0023		8	380	2.3479		8	380	2.7635		8	380	6.43615
8	380	3.1684		8	380	2.27778		8	380	1.96425		8	380	4.52838
8	380	5.83047		8	380	2.52808		8	380	2.80597		8	380	2.5551
8	380	2.33201		8	380	2.7279		8	380	2.95375		8	380	2.92648
8	380	4.18467		8	380	2.43443		8	380	3.10665		8	380	2.46428
8	380	3.58123		8	380	2.92148		8	380	5.23593		8	380	6.17007
8	380	3.19255		8	380	2.3681		8	380	1.87045		8	380	2.69453
8	380	4.63523		8	380	2.21962		8	380	2.81759		8	380	2.71003
8	380	4.94785		8	380	2.85087		8	380	2.13016		8	380	3.80809
8	380	4.26656		8	380	3.17501		8	380	1.6137		8	380	4.0665
8	380	3.96019		8	380	2.50696		8	380	3.48777		8	380	3.0541
8	380	3.8275		8	380	3.2295		8	380	2.72026		8	380	3.608
8	380	3.60889		8	380	2.11461		8	380	3.12526		8	380	2.91289
9	390	2.38939		9	390	2.50315		9	390	2.00577		9	390	2.81206
9	390	5.50903		9	390	2.18439		9	390	3.37904		9	390	2.68573
9	390	6.54405		9	390	2.0673		9	390	3.52193		9	390	2.717
9	390	4.54828		9	390	2.90459		9	390	2.50391		9	390	4.13118
9	390	2.51887		9	390	5.14078		9	390	3.64722		9	390	3.18479
9	390	3.54997		9	390	3.63048		9	390	3.69366		9	390	2.4406
9	390	4.59065		9	390	1.94541		9	390	3.26992		9	390	5.10228
9	390	4.22646		9	390	3.2151		9	390	3.3788		9	390	2.2161
9	390	3.95684		9	390	1.76434		9	390	2.45812		9	390	3.10383
9	390	4.42265		9	390	2.55803		9	390	4.42116		9	390	2.75889
9	390	4.07659		9	390	4.35627		9	390	2.52437		9	390	3.16998
9	390	4.43466		9	390	2.55867		9	390	2.24345		9	390	5.71225
9	390	2.991		9	390	3.01973		9	390	122.07		9	390	4.17325
9	390	3.68676		9	390	3.39553		9	390	1.80607		9	390	3.59183
9	390	4.76798		9	390	3.12324		9	390	1.4796		9	390	2.09954
9	390	3.64156		9	390	2.51853		9	390	2.29561		9	390	3.43709
9	390	4.0695		9	390	2.65119		9	390	2.36934		9	390	2.98898
9	390	2.79692		9	390	3.91844		9	390	2.9536		9	390	3.69438
9	390	3.58591		9	390	5.17201		9	390	3.79073		9	390	2.76592
9	390	3.59079		9	390	3.17459		9	390	3.62771		9	390	2.91845
9	390	2.49644		9	390	3.37615		9	390	2.40108		9	390	4.49797
9	390	4.38472		9	390	3.34372		9	390	5.4427		9	390	2.88043
9	390	4.20586		9	390	3.59809		9	390	2.99303		9	390	3.23766
9	390	3.61028		9	390	3.43239		9	390	2.53278		9	390	3.29412
9	390	3.79262		9	390	4.0483		9	390	3.30503		9	390	131.798
9	390	3.49313		9	390	2.03606		9	390	2.01268		9	390	2.87619
9	390	5.38137		9	390	2.78078		9	390	2.22191		9	390	2.65239
9	390	6.05589		9	390	2.75058		9	390	2.76692		9	390	3.98425
9	390	2.03151		9	390	2.11502		9	390	4.86407		9	390	2.80388
9	390	3.40992		9	390	2.7201		9	390	2.20676		9	390	1.96816
9	390	4.66855		9	390	2.79144		9	390	2.44849		9	390	2.52777
9	390	4.11214		9	390	2.76416		9	390	2.7321		9	390	2.78864
10	400	3.07004		10	400	2.60471		10	400	3.5646		10	400	3.30506
10	400	5.12691		10	400	3.05471		10	400	6.48991		10	400	4.47567
10	400	4.13279		10	400	4.24579		10	400	3.15482		10	400	2.90576
10	400	3.66391		10	400	3.69894		10	400	2.99502		10	400	3.53392
10	400	2.47409		10	400	4.28913		10	400	3.84153		10	400	3.22608
10	400	5.1638		10	400	2.89521		10	400	3.66703		10	400	3.30375
10	400	4.23417		10	400	2.78657		10	400	4.17804		10	400	3.92983
10	400	4.44459		10	400	2.506		10	400	3.3143		10	400	2.49961
10	400	5.46719		10	400	2.32302		10	400	2.65183		10	400	3.94463
10	400	3.96028		10	400	3.43624		10	400	3.02024		10	400	6.33071
10	400	4.0835		10	400	2.78212		10	400	3.20335		10	400	4.00803
10	400	4.57887		10	400	3.75125		10	400	1.79798		10	400	3.67289
10	400	4.62559		10	400	2.27011		10	400	122.77		10	400	4.31047
10	400	3.81818		10	400	3.21781		10	400	2.04796		10	400	3.61814
10	400	3.21549		10	400	2.35077		10	400	3.14762		10	400	2.88436
10	400	4.48634		10	400	3.97718		10	400	2.32054		10	400	4.87777
10	400	3.58226		10	400	4.42405		10	400	2.93564		10	400	4.03302
10	400	4.54924		10	400	3.99582		10	400	2.75356		10	400	3.32584
10	400	3.64761		10	400	4.57363		10	400	2.34743		10	400	3.91237
10	400	3.36997		10	400	3.26859		10	400	2.76535		10	400	3.90144
10	400	4.48661		10	400	2.98052		10	400	2.99668		10	400	3.75148
10	400	4.95604		10	400	2.61559		10	400	3.95402		10	400	2.15127
10	400	3.22677		10	400	3.54644		10	400	3.70785		10	400	3.09292
10	400	4.27146		10	400	4.22367		10	400	2.80977		10	400	3.47285
10	400	4.64678		10	400	3.35913		10	400	4.62436		10	400	5.92464
10	400	3.26806		10	400	2.53078		10	400	2.34598		10	400	3.7549
10	400	5.09537		10	400	2.9743		10	400	2.89875		10	400	3.19285
10	400	6.24193		10	400	3.49994		10	400	3.04785		10	400	4.81434
10	400	2.94766		10	400	2.94364		10	400	3.51208		10	400	2.70081
10	400	4.05638		10	400	2.88797		10	400	3.01686		10	400	3.06322
10	400	2.7697		10	400	2.21303		10	400	2.18377		10	400	2.82764
10	400	4.13789		10	400	3.25301		10	400	2.18979		10	400	4.03361
11	410	4.2381		11	410	2.30296		11	410	3.46776		11	410	4.20344
11	410	5.85336		11	410	2.05261		11	410	4.62234		11	410	3.61588
11	410	3.72339		11	410	3.45735		11	410	4.11625		11	410	2.30274
11	410	5.709		11	410	3.33265		11	410	2.17866		11	410	3.55984
11	410	3.89494		11	410	3.05494		11	410	3.98979		11	410	3.43985
11	410	3.89847		11	410	3.28301		11	410	3.99506		11	410	3.04185
11	410	4.16145		11	410	5.29387		11	410	3.33846		11	410	5.71101
11	410	4.36271		11	410	3.25461		11	410	4.08526		11	410	3.69199
11	410	4.74915		11	410	2.4102		11	410	2.63207		11	410	4.39491
11	410	3.88716		11	410	5.22934		11	410	4.30955		11	410	3.60608
11	410	4.55946		11	410	4.18592		11	410	3.11049		11	410	4.08791
11	410	3.6131		11	410	3.2082		11	410	3.07015		11	410	3.89008
11	410	3.5171		11	410	2.49538		11	410	2.34232		11	410	3.50508
11	410	6.38035		11	410	3.39363		11	410	1.4433		11	410	4.05598
11	410	3.40893		11	410	3.42776		11	410	2.05235		11	410	4.90775
11	410	4.30476		11	410	4.41718		11	410	3.91994		11	410	3.19034
11	410	3.07331		11	410	4.26142		11	410	3.46164		11	410	3.21057
11	410	4.53022		11	410	4.60396		11	410	3.9344		11	410	5.66549
11	410	3.19998		11	410	4.13824		11	410	5.83075		11	410	4.44983
11	410	4.15164		11	410	2.92553		11	410	3.43093		11	410	3.59936
11	410	5.71224		11	410	2.6294		11	410	2.84913		11	410	4.85309
11	410	5.00262		11	410	3.75532		11	410	3.37209		11	410	4.16292
11	410	4.07804		11	410	2.91672		11	410	3.66922		11	410	3.34556
11	410	6.13024		11	410	4.78883		11	410	3.31684		11	410	3.9262
11	410	3.5855		11	410	3.56305		11	410	4.93526		11	410	6.24035
11	410	4.56205		11	410	2.44841		11	410	2.91923		11	410	2.26089
11	410	4.3197		11	410	2.48995		11	410	3.94377		11	410	4.066
11	410	6.34426		11	410	4.2081		11	410	4.32984		11	410	6.9481
11	410	2.93754		11	410	4.11658		11	410	3.53227		11	410	5.46596
11	410	6.91144		11	410	3.77598		11	410	4.12391		11	410	3.33576
11	410	5.49091		11	410	2.30468		11	410	2.24652		11	410	2.87777
11	410	4.80728		11	410	3.57481		11	410	3.54945		11	410	2.54369
12	420	3.93987		12	420	2.60994		12	420	2.75667		12	420	4.72153
12	420	4.02255		12	420	2.58519		12	420	5.68384		12	420	4.74054
12	420	4.04709		12	420	3.24176		12	420	5.11695		12	420	3.58573
12	420	4.32912		12	420	3.19857		12	420	3.1206		12	420	4.60153
12	420	3.63273		12	420	3.60974		12	420	3.56704		12	420	4.36494
12	420	3.65722		12	420	2.9721		12	420	4.41736		12	420	4.2492
12	420	5.8576		12	420	2.11611		12	420	6.34655		12	420	6.99603
12	420	6.64025		12	420	3.80086		12	420	3.05914		12	420	2.99593
12	420	5.00616		12	420	3.27165		12	420	2.96329		12	420	6.01759
12	420	5.66142		12	420	3.57748		12	420	3.44776		12	420	4.90578
12	420	5.12482		12	420	3.55187		12	420	4.56784		12	420	3.94708
12	420	4.59343		12	420	4.3303		12	420	5.09554		12	420	3.54221
12	420	3.45457		12	420	3.54896		12	420	4.2963		12	420	3.02657
12	420	5.62424		12	420	3.94616		12	420	1.64167		12	420	5.0946
12	420	3.5228		12	420	3.36346		12	420	2.40936		12	420	3.01052
12	420	4.10007		12	420	3.42998		12	420	4.08983		12	420	4.72617
12	420	3.53909		12	420	4.2033		12	420	3.42252		12	420	5.09508
12	420	5.393		12	420	6.71355		12	420	4.16309		12	420	3.55643
12	420	4.60565		12	420	4.43273		12	420	3.3193		12	420	4.50847
12	420	5.44346		12	420	3.54752		12	420	3.7271		12	420	3.90558
12	420	5.41509		12	420	2.8733		12	420	5.30379		12	420	3.77965
12	420	4.71225		12	420	3.84676		12	420	4.42403		12	420	3.39609
12	420	6.56464		12	420	5.45537		12	420	4.93279		12	420	3.24556
12	420	5.29931		12	420	4.22592		12	420	4.86797		12	420	5.35746
12	420	5.34247		12	420	3.76745		12	420	3.50725		12	420	5.69535
12	420	3.97691		12	420	2.52677		12	420	5.05135		12	420	3.0192
12	420	3.85677		12	420	3.78844		12	420	3.1001		12	420	3.19445
12	420	4.10327		12	420	4.83066		12	420	3.49023		12	420	4.07692
12	420	4.16636		12	420	2.4482		12	420	7.15586		12	420	5.39197
12	420	4.27106		12	420	3.15377		12	420	2.71097		12	420	2.35919
12	420	3.83594		12	420	2.60405		12	420	3.40499		12	420	3.45057
12	420	4.18505		12	420	4.38677		12	420	3.70305		12	420	3.23254
13	430	4.0672		13	430	3.86199		13	430	5.27254		13	430	4.35242
13	430	6.67107		13	430	2.32789		13	430	5.15934		13	430	3.71501
13	430	3.66735		13	430	3.66008		13	430	3.37216		13	430	4.09415
13	430	3.44223		13	430	2.89516		13	430	3.62375		13	430	3.48022
13	430	4.25637		13	430	4.26661		13	430	4.5956		13	430	3.96556
13	430	4.02991		13	430	4.03554		13	430	5.31381		13	430	3.71015
13	430	5.04078		13	430	5.26317		13	430	4.87635		13	430	5.93384
13	430	5.77547		13	430	3.95249		13	430	5.4215		13	430	5.93581
13	430	6.23918		13	430	4.65109		13	430	4.4313		13	430	6.77258
13	430	4.30061		13	430	4.80208		13	430	3.28601		13	430	4.15677
13	430	5.15598		13	430	4.69115		13	430	3.45551		13	430	4.07495
13	430	4.22242		13	430	3.63664		13	430	5.01449		13	430	5.59521
13	430	3.22902		13	430	4.04519		13	430	4.11335		13	430	3.65011
13	430	5.05173		13	430	3.6711		13	430	2.34801		13	430	2.76272
13	430	3.86195		13	430	2.82066		13	430	5.52696		13	430	4.40783
13	430	5.07393		13	430	5.15138		13	430	3.7917		13	430	4.11029
13	430	3.29431		13	430	6.84739		13	430	3.16825		13	430	3.50521
13	430	6.16328		13	430	6.0663		13	430	5.11932		13	430	8.18708
13	430	4.70825		13	430	3.32397		13	430	2.74386		13	430	2.55763
13	430	3.93362		13	430	4.6762		13	430	4.66649		13	430	4.20694
13	430	6.59623		13	430	4.35415		13	430	5.88016		13	430	2.95276
13	430	5.53575		13	430	3.4213		13	430	3.36887		13	430	6.14837
13	430	5.73893		13	430	5.20003		13	430	3.61006		13	430	4.43665
13	430	4.16204		13	430	6.67607		13	430	4.79544		13	430	5.90169
13	430	5.75271		13	430	3.48788		13	430	3.90855		13	430	6.20855
13	430	3.78519		13	430	3.12058		13	430	3.33368		13	430	3.13903
13	430	6.75916		13	430	3.82234		13	430	3.68994		13	430	4.28025
13	430	3.76824		13	430	4.90312		13	430	5.6633		13	430	5.92615
13	430	5.78432		13	430	2.2883		13	430	3.8247		13	430	6.09555
13	430	5.06648		13	430	4.28381		13	430	5.99564		13	430	5.63874
13	430	4.15469		13	430	3.91003		13	430	4.14273		13	430	3.59837
13	430	4.08117		13	430	4.68225		13	430	4.62522		13	430	4.01249
14	440	3.10768		14	440	3.37845		14	440	3.76636		14	440	3.7649
14	440	6.7901		14	440	2.27606		14	440	5.66433		14	440	4.08862
14	440	3.63		14	440	3.32545		14	440	5.08923		14	440	3.35255
14	440	4.68801		14	440	4.97876		14	440	4.0072		14	440	5.38759
14	440	4.93852		14	440	4.52066		14	440	4.13736		14	440	3.34572
14	440	3.33175		14	440	5.00286		14	440	3.34967		14	440	4.40877
14	440	7.70314		14	440	5.68473		14	440	4.37978		14	440	7.92008
14	440	7.03911		14	440	4.40004		14	440	4.02101		14	440	3.95279
14	440	5.76769		14	440	3.41321		14	440	4.01719		14	440	4.35366
14	440	3.87767		14	440	4.87491		14	440	3.96018		14	440	4.30106
14	440	4.62124		14	440	4.53752		14	440	4.35841		14	440	5.03032
14	440	5.12083		14	440	3.76358		14	440	3.89509		14	440	4.30426
14	440	4.98333		14	440	3.93032		14	440	5.0105		14	440	3.8536
14	440	3.97209		14	440	3.17021		14	440	1.74741		14	440	3.22859
14	440	5.75875		14	440	3.75492		14	440	4.38393		14	440	7.28386
14	440	5.08576		14	440	4.15863		14	440	2.76918		14	440	4.5196
14	440	4.4009		14	440	4.63956		14	440	3.20214		14	440	3.43688
14	440	4.92504		14	440	5.00061		14	440	3.40845		14	440	3.73586
14	440	3.92108		14	440	4.20128		14	440	3.02323		14	440	4.22568
14	440	5.6054		14	440	3.97584		14	440	4.18401		14	440	4.61024
14	440	6.79568		14	440	2.87372		14	440	4.06301		14	440	2.99219
14	440	5.81386		14	440	4.46597		14	440	4.20983		14	440	4.94741
14	440	3.7178		14	440	4.5289		14	440	4.52815		14	440	4.69022
14	440	6.59216		14	440	5.73615		14	440	3.19642		14	440	5.06005
14	440	5.87056		14	440	3.69887		14	440	4.43167		14	440	7.38841
14	440	5.70926		14	440	3.87863		14	440	3.7336		14	440	3.25115
14	440	5.41633		14	440	5.3075		14	440	5.68612		14	440	4.47202
14	440	6.13368		14	440	5.70022		14	440	3.78053		14	440	4.59739
14	440	3.51359		14	440	3.1568		14	440	2.99122		14	440	4.71649
14	440	6.75614		14	440	4.51329		14	440	7.66406		14	440	3.71619
14	440	4.30564		14	440	4.33677		14	440	4.40864		14	440	4.84185
14	440	4.31742		14	440	3.57904		14	440	4.27142		14	440	6.04646
15	450	7.04551		15	450	3.65635		15	450	3.2836		15	450	6.43452
15	450	5.60786		15	450	2.93487		15	450	7.15768		15	450	5.20508
15	450	4.86423		15	450	3.20762		15	450	2.36616		15	450	4.58791
15	450	4.37573		15	450	5.82909		15	450	6.50303		15	450	4.21973
15	450	5.58418		15	450	5.47577		15	450	3.98123		15	450	4.33084
15	450	3.39859		15	450	2.98878		15	450	4.14434		15	450	4.67646
15	450	8.50312		15	450	5.21366		15	450	4.20315		15	450	8.75908
15	450	5.38374		15	450	6.05944		15	450	5.92151		15	450	5.21361
15	450	5.78142		15	450	6.37329		15	450	3.5313		15	450	5.96833
15	450	5.93529		15	450	5.97201		15	450	5.09344		15	450	5.87954
15	450	5.81264		15	450	6.45592		15	450	5.30593		15	450	5.19038
15	450	5.62222		15	450	5.89266		15	450	4.05722		15	450	6.65469
15	450	3.7376		15	450	5.27225		15	450	3.4539		15	450	2.99286
15	450	6.13053		15	450	4.5359		15	450	3.2077		15	450	5.59788
15	450	5.0089		15	450	4.20932		15	450	3.11066		15	450	6.83037
15	450	4.15223		15	450	4.32326		15	450	3.8011		15	450	4.6317
15	450	5.4741		15	450	5.43804		15	450	5.12852		15	450	4.2015
15	450	6.24874		15	450	7.17509		15	450	6.48895		15	450	9.66964
15	450	6.26758		15	450	2.70929		15	450	4.49018		15	450	7.94812
15	450	4.79394		15	450	4.20996		15	450	5.38072		15	450	5.20154
15	450	6.39423		15	450	3.4108		15	450	3.62588		15	450	5.78411
15	450	4.74043		15	450	3.92895		15	450	4.13325		15	450	7.19155
15	450	4.19728		15	450	4.14875		15	450	6.13328		15	450	4.73287
15	450	6.41247		15	450	4.73485		15	450	4.8614		15	450	4.52757
15	450	4.57172		15	450	3.5957		15	450	5.6013		15	450	4.16392
15	450	5.17638		15	450	3.79705		15	450	3.33346		15	450	6.5932
15	450	6.19112		15	450	6.55129		15	450	122.328		15	450	5.09256
15	450	7.24243		15	450	4.53728		15	450	4.2601		15	450	5.22432
15	450	5.2914		15	450	4.44231		15	450	4.22452		15	450	4.06655
15	450	4.45313		15	450	5.99052		15	450	5.10331		15	450	5.86529
15	450	5.43247		15	450	4.9159		15	450	2.58586		15	450	3.7504
15	450	5.62117		15	450	5.65759		15	450	4.76643		15	450	7.26102
16	460	4.02349		16	460	5.03125		16	460	4.85031		16	460	6.39082
16	460	5.1789		16	460	4.25429		16	460	6.11775		16	460	5.72732
16	460	6.16296		16	460	3.33744		16	460	4.45414		16	460	4.98635
16	460	4.43548		16	460	4.80625		16	460	3.28172		16	460	4.23722
16	460	6.35167		16	460	5.32288		16	460	4.43318		16	460	4.95058
16	460	4.00871		16	460	5.09596		16	460	5.39977		16	460	5.52689
16	460	10.4063		16	460	7.34995		16	460	5.18532		16	460	6.07503
16	460	6.95214		16	460	5.41561		16	460	5.8162		16	460	5.3305
16	460	7.15093		16	460	5.89712		16	460	4.69844		16	460	6.90855
16	460	4.88202		16	460	4.95804		16	460	6.37313		16	460	5.86029
16	460	8.16106		16	460	7.01188		16	460	5.60816		16	460	4.27442
16	460	7.79874		16	460	5.9492		16	460	4.2881		16	460	7.63079
16	460	5.78786		16	460	5.00492		16	460	4.94211		16	460	3.85954
16	460	4.64621		16	460	4.62641		16	460	5.30255		16	460	3.5837
16	460	6.13039		16	460	4.89893		16	460	6.07968		16	460	6.48285
16	460	9.43623		16	460	6.03275		16	460	4.64384		16	460	5.507
16	460	3.71562		16	460	8.31783		16	460	5.94814		16	460	5.35537
16	460	5.1243		16	460	5.8906		16	460	4.71535		16	460	5.73393
16	460	6.71238		16	460	5.66436		16	460	5.64042		16	460	6.92935
16	460	5.79273		16	460	5.36842		16	460	5.81423		16	460	6.47692
16	460	3.75124		16	460	3.58425		16	460	6.7928		16	460	4.25392
16	460	4.01828		16	460	3.77815		16	460	5.08103		16	460	7.29549
16	460	9.29668		16	460	4.98463		16	460	4.66957		16	460	6.11925
16	460	6.04301		16	460	6.4206		16	460	5.65576		16	460	7.18016
16	460	5.62305		16	460	3.95809		16	460	4.34364		16	460	4.72956
16	460	4.33486		16	460	3.32549		16	460	5.09462		16	460	4.01404
16	460	7.2303		16	460	4.61537		16	460	4.40442		16	460	6.26756
16	460	6.55034		16	460	4.49214		16	460	4.93558		16	460	7.40005
16	460	3.57981		16	460	4.62235		16	460	6.29478		16	460	4.35849
16	460	4.37699		16	460	4.51115		16	460	4.65905		16	460	6.94848
16	460	4.06937		16	460	4.84591		16	460	3.9166		16	460	6.3698
16	460	3.9716		16	460	5.91669		16	460	4.41594		16	460	6.12897
17	470	4.78532		17	470	6.58744		17	470	3.3554		17	470	5.84042
17	470	4.16719		17	470	4.50609		17	470	5.59954		17	470	7.00243
17	470	5.88494		17	470	4.61791		17	470	3.92869		17	470	4.23553
17	470	3.63578		17	470	4.80905		17	470	4.01866		17	470	5.10868
17	470	4.39976		17	470	5.11504		17	470	4.75435		17	470	5.15241
17	470	8.28744		17	470	4.48513		17	470	4.7564		17	470	4.6875
17	470	7.21693		17	470	6.55917		17	470	4.70092		17	470	9.52289
17	470	7.1432		17	470	4.66021		17	470	5.35628		17	470	6.50939
17	470	6.43181		17	470	5.50173		17	470	4.68207		17	470	6.46959
17	470	6.32595		17	470	6.76812		17	470	4.67361		17	470	5.77637
17	470	8.22636		17	470	4.99317		17	470	6.82345		17	470	4.62444
17	470	6.58018		17	470	4.49961		17	470	5.59936		17	470	6.43358
17	470	3.65964		17	470	3.73736		17	470	6.2915		17	470	5.43511
17	470	6.06372		17	470	6.04232		17	470	4.27345		17	470	7.32707
17	470	5.83738		17	470	6.08526		17	470	6.14581		17	470	6.46063
17	470	7.74366		17	470	4.73189		17	470	7.27797		17	470	7.71167
17	470	5.45915		17	470	8.03119		17	470	6.69318		17	470	7.9806
17	470	5.4142		17	470	7.38957		17	470	4.83607		17	470	8.31995
17	470	4.80203		17	470	5.50274		17	470	4.40789		17	470	6.13153
17	470	7.13269		17	470	5.49275		17	470	6.03532		17	470	5.91156
17	470	6.59441		17	470	3.66024		17	470	3.55259		17	470	7.18988
17	470	5.79669		17	470	3.75668		17	470	5.57095		17	470	7.78035
17	470	9.16685		17	470	5.27391		17	470	5.16034		17	470	6.29957
17	470	5.94711		17	470	7.37793		17	470	6.20484		17	470	7.19712
17	470	3.97233		17	470	7.00485		17	470	3.95784		17	470	4.80722
17	470	4.17405		17	470	3.50743		17	470	4.83499		17	470	5.23358
17	470	6.17207		17	470	4.00698		17	470	6.74286		17	470	6.17909
17	470	7.25875		17	470	5.78299		17	470	6.66089		17	470	5.75886
17	470	3.97121		17	470	4.8329		17	470	6.13628		17	470	4.82398
17	470	7.12713		17	470	6.51487		17	470	6.42908		17	470	6.85741
17	470	4.03081		17	470	4.4306		17	470	5.49668		17	470	4.4596
17	470	4.57016		17	470	4.90282		17	470	5.94737		17	470	7.26646
18	480	7.39679		18	480	5.89514		18	480	5.2972		18	480	4.41728
18	480	6.24175		18	480	3.86676		18	480	5.13764		18	480	7.04155
18	480	6.96847		18	480	7.10957		18	480	4.25705		18	480	3.67708
18	480	6.24941		18	480	4.55507		18	480	4.55174		18	480	3.84737
18	480	4.97851		18	480	4.70444		18	480	5.70704		18	480	5.9486
18	480	6.07236		18	480	5.3921		18	480	6.42425		18	480	6.08618
18	480	7.80183		18	480	7.39925		18	480	7.09844		18	480	10.5237
18	480	6.64684		18	480	7.58257		18	480	5.96047		18	480	8.87153
18	480	9.65359		18	480	10.1406		18	480	7.34197		18	480	9.46728
18	480	4.51607		18	480	5.86554		18	480	5.53475		18	480	7.29885
18	480	7.54983		18	480	5.84513		18	480	6.34407		18	480	4.50223
18	480	5.78673		18	480	7.38845		18	480	5.6102		18	480	7.43711
18	480	5.75427		18	480	5.1161		18	480	3.74052		18	480	5.12863
18	480	7.17719		18	480	5.6225		18	480	6.03748		18	480	5.24806
18	480	6.26606		18	480	6.4463		18	480	5.57569		18	480	4.46986
18	480	5.48474		18	480	8.6491		18	480	6.3232		18	480	6.58412
18	480	4.9199		18	480	12.1278		18	480	5.95848		18	480	6.49589
18	480	5.01406		18	480	7.22003		18	480	7.89055		18	480	7.36632
18	480	5.59805		18	480	5.28078		18	480	4.78261		18	480	4.20988
18	480	6.56776		18	480	7.42533		18	480	5.75428		18	480	6.34639
18	480	8.19971		18	480	4.38966		18	480	4.13286		18	480	7.22392
18	480	6.83332		18	480	5.75484		18	480	6.09543		18	480	7.86748
18	480	7.96508		18	480	7.54346		18	480	6.17419		18	480	9.71436
18	480	5.5469		18	480	6.68345		18	480	7.79437		18	480	6.54001
18	480	6.70773		18	480	4.22856		18	480	4.81539		18	480	6.17801
18	480	3.23318		18	480	4.5538		18	480	6.29864		18	480	4.86901
18	480	6.89464		18	480	5.50938		18	480	5.83998		18	480	5.46031
18	480	6.44194		18	480	6.65297		18	480	4.75453		18	480	9.26979
18	480	6.462		18	480	6.72455		18	480	3.90746		18	480	4.57312
18	480	7.63667		18	480	5.21877		18	480	4.74299		18	480	4.85316
18	480	5.36731		18	480	5.80667		18	480	5.28012		18	480	8.14899
18	480	4.84094		18	480	5.2203		18	480	4.56372		18	480	6.57325
19	490	3.82598		19	490	5.12929		19	490	4.93033		19	490	7.93551
19	490	6.48494		19	490	3.57702		19	490	9.02767		19	490	7.15737
19	490	6.86485		19	490	3.31183		19	490	4.99534		19	490	7.11483
19	490	5.67897		19	490	2.78535		19	490	4.69665		19	490	5.89346
19	490	4.0787		19	490	5.81449		19	490	5.826		19	490	5.98915
19	490	5.87888		19	490	5.92078		19	490	4.83192		19	490	5.86102
19	490	6.98146		19	490	10.4765		19	490	6.16607		19	490	5.20306
19	490	7.57687		19	490	11.3314		19	490	6.19875		19	490	8.8904
19	490	8.35512		19	490	9.36027		19	490	7.16649		19	490	11.1488
19	490	4.52787		19	490	5.77842		19	490	7.08474		19	490	7.57564
19	490	6.98316		19	490	6.68673		19	490	8.408		19	490	6.19206
19	490	9.51181		19	490	7.72015		19	490	6.9587		19	490	9.60091
19	490	6.08655		19	490	7.24799		19	490	6.5023		19	490	6.57204
19	490	7.22558		19	490	6.59473		19	490	5.37453		19	490	4.68349
19	490	7.99443		19	490	5.78247		19	490	5.78361		19	490	6.17391
19	490	6.01385		19	490	7.53565		19	490	6.55142		19	490	8.28681
19	490	7.42315		19	490	8.05949		19	490	6.70279		19	490	5.95282
19	490	6.82397		19	490	7.12348		19	490	7.71582		19	490	8.66847
19	490	7.47369		19	490	4.87836		19	490	4.63133		19	490	4.10758
19	490	6.95638		19	490	6.18504		19	490	7.57995		19	490	10.3817
19	490	5.24613		19	490	3.62328		19	490	4.22071		19	490	6.84552
19	490	4.48022		19	490	5.80563		19	490	5.3205		19	490	6.43496
19	490	9.06626		19	490	7.70565		19	490	8.68659		19	490	5.96937
19	490	6.77866		19	490	7.98792		19	490	8.87659		19	490	7.28662
19	490	6.95642		19	490	9.00225		19	490	6.91163		19	490	7.33875
19	490	5.42942		19	490	6.17236		19	490	5.61966		19	490	9.68554
19	490	7.32973		19	490	7.38735		19	490	11.0782		19	490	5.88949
19	490	10.6837		19	490	6.09383		19	490	6.29506		19	490	8.25719
19	490	7.91673		19	490	4.89116		19	490	6.4284		19	490	4.64395
19	490	9.38437		19	490	6.27648		19	490	9.43986		19	490	9.21021
19	490	6.38963		19	490	5.25857		19	490	6.96598		19	490	4.89273
19	490	6.566		19	490	7.40765		19	490	5.47706		19	490	5.51476
20	500	6.2562		20	500	5.43688		20	500	5.12068		20	500	6.15213
20	500	7.09146		20	500	7.8884		20	500	8.9662		20	500	7.16623
20	500	7.42378		20	500	5.85936		20	500	5.02346		20	500	7.51061
20	500	7.24952		20	500	4.74269		20	500	5.81435		20	500	5.52179
20	500	6.04372		20	500	8.45316		20	500	6.75857		20	500	8.04373
20	500	6.87156		20	500	8.8938		20	500	6.77353		20	500	7.95123
20	500	11.4682		20	500	7.63186		20	500	8.04695		20	500	8.89049
20	500	8.18251		20	500	6.97809		20	500	6.12712		20	500	9.1188
20	500	12.5004		20	500	6.65732		20	500	7.10985		20	500	6.54795
20	500	9.06128		20	500	9.03154		20	500	6.55107		20	500	10.7635
20	500	8.11825		20	500	11.1129		20	500	5.24184		20	500	6.86211
20	500	13.8087		20	500	8.28556		20	500	7.54676		20	500	9.24025
20	500	8.97413		20	500	7.5087		20	500	7.38936		20	500	6.60774
20	500	5.52163		20	500	8.09812		20	500	4.54809		20	500	10.4034
20	500	6.21015		20	500	6.3021		20	500	6.08022		20	500	6.26612
20	500	7.47029		20	500	7.71014		20	500	7.45184		20	500	8.30797
20	500	7.39188		20	500	10.5247		20	500	8.10264		20	500	9.51784
20	500	8.94415		20	500	7.23871		20	500	7.57978		20	500	8.37782
20	500	5.03752		20	500	7.39512		20	500	7.31865		20	500	7.27645
20	500	8.19876		20	500	7.26337		20	500	6.37859		20	500	9.95651
20	500	9.27269		20	500	5.49507		20	500	6.09513		20	500	7.68258
20	500	9.99492		20	500	5.99579		20	500	6.40387		20	500	8.35234
20	500	7.39736		20	500	7.51588		20	500	9.61015		20	500	7.86354
20	500	6.55806		20	500	5.68729		20	500	7.33923		20	500	8.3018
20	500	6.34418		20	500	6.54032		20	500	8.73613		20	500	7.82946
20	500	7.21112		20	500	7.14007		20	500	8.99281		20	500	12.4651
20	500	6.12849		20	500	6.61161		20	500	8.22765		20	500	7.78456
20	500	7.24446		20	500	10.0723		20	500	8.23897		20	500	9.36078
20	500	6.15137		20	500	5.8238		20	500	5.01215		20	500	5.59921
20	500	8.0718		20	500	11.4576		20	500	7.08574		20	500	8.53462
20	500	138.248		20	500	8.51161		20	500	7.91435		20	500	5.09966
20	500	6.80939		20	500	6.12152		20	500	7.76612		20	500	4.52037

## Sheet: Supp. Fig. 8c
Uncropped gel from Supplementary Data Figure 8c

## Sheet: Supp. Fig. 9b
WT/CA	Expt-1	Expt-2	Expt-3	Expt-4	Mean	SEM
T	CypA	CypA	CypA	CypA	WT/CypA-DsRed	WT/CypA-DsRed
0	100	100	100	100	100	0
1	98.9601	92.7586	104.467	101.92	99.5265	2.52099
2	95.6672	87.931	98.9691	95.4625	94.5075	2.33475
3	89.6014	87.7586	100.515	91.274	92.2874	2.83509
4	85.9619	81.3793	95.7045	87.9581	87.7509	2.98747
5	76.7764	71.0345	84.8797	81.8499	78.6351	3.03527
6	72.7903	63.4483	73.0241	79.4066	72.1673	3.28572
7	66.8977	59.3103	67.354	68.2373	65.4498	2.0653
8	60.312	54.3103	59.9656	62.8272	59.3538	1.798
9	50.0867	42.931	53.9519	54.4503	50.355	2.65983
10	43.1542	40.1724	45.3608	47.4695	44.0392	1.56121
11	38.3016	30.6897	39.1753	43.8045	37.9928	2.71732
12	32.2357	26.3793	36.0825	37.1728	32.9676	2.43802
13	28.4229	23.6207	29.3814	32.2862	28.4278	1.80058
14	22.8769	15.6897	26.2887	27.5742	23.1074	2.66378
15	21.1438	14.6552	21.8213	22.6876	20.077	1.83467
16	16.1179	11.2069	19.5876	16.4049	15.8293	1.72979
17	13.1716	8.10345	17.6976	12.74	12.9281	1.96044
18	10.7452	8.10345	14.6048	8.20244	10.414	1.52486
19	9.18544	4.13793	8.76289	10.4712	8.13937	1.38239
20	6.23917	3.44828	13.2302	5.2356	7.03832	2.14314
21	-3.29289	3.10345	8.24742	4.18848	3.06161	2.38998
22	4.15945	1.03448	8.24742	-0.52356	3.22945	1.93537
23	6.41248	5.86207	1.03093	4.18848	4.37349	1.21038
24	-0.34662	2.58621	0.859107	2.79232	1.47275	0.745415
25	0.866551	1.55172	0	1.57068	0.997239	0.370569
26	0.519931	1.72414	0	0.69808	0.735537	0.361275
27	-0.34662	0.172414	0	0	-0.0435517	0.10889
E45A/CA	Expt-1	Expt-2	Expt-3	Expt-4	Mean	SEM
T	CypA	CypA	CypA	CypA	E45A/CypA-DsRed	E45A/CypA-DsRed
0	100	100	100	100	100	0
1	110.345	96.875	117.857	99.4152	106.123	4.88223
2	115.862	89.8438	108.036	86.5497	100.073	7.07234
3	108.276	89.0625	108.036	94.7368	100.028	4.83382
4	97.931	96.875	104.464	92.3977	97.917	2.49025
5	95.8621	92.9688	98.2143	100.585	96.9075	1.62883
6	99.3103	82.8125	103.571	91.2281	94.2306	4.5866
7	91.0345	81.25	113.393	85.3801	92.7644	7.1626
8	86.8966	94.5312	107.143	95.9064	96.1193	4.17478
9	92.4138	90.625	102.679	83.6257	92.3358	3.93458
10	104.138	96.875	103.571	90.6433	98.8069	3.18195
11	101.379	79.6875	106.25	83.6257	92.7356	6.52301
12	95.8621	75	106.25	84.7953	90.4768	6.7676
13	95.8621	74.2188	94.6429	87.7193	88.1107	4.96565
14	101.379	85.1562	95.5357	87.1345	92.3014	3.77071
15	80	76.5625	104.464	84.7953	86.4555	6.23577
16	91.0345	76.5625	85.7143	91.2281	86.1348	3.43698
17	87.5862	82.8125	100.893	90.6433	90.4837	3.82556
18	97.931	83.5938	101.786	87.1345	92.6113	4.31838
19	92.4138	75	98.2143	77.193	85.7053	5.69021
20	91.0345	75	101.786	80.7018	87.1305	5.90546
21	96.5517	69.5312	97.3214	74.269	84.4184	7.29351
22	108.966	75.7812	91.9643	89.4737	91.5462	6.80953
23	99.3103	76.5625	89.2857	90.0585	88.8043	4.673
24	92.4138	80.4688	94.6429	72.5146	85.01	5.19908
25	-1.37931	0.78125	0	5.84795	1.31247	1.57642
26	6.89655	-0.78125	1.78571	7.60234	3.87584	2.02214
27	0	0	0	0	0	0
E45A-R132T/CA	Expt-1	Expt-2	Expt-3	Expt-4	Mean	SEM
T	CypA	CypA	CypA	CypA	E45A-R132T/CypA-DsRed	E45A-R132T/CypA-DsRed
0	100	100	100	100	100	0
1	94.4708	98.1295	124.096	95.1009	102.949	7.09409
2	100.79	95.6835	118.072	111.527	106.518	5.07275
3	99.5261	100	112.45	92.7954	101.193	4.09713
4	98.1043	98.5612	116.867	97.4063	102.735	4.71687
5	98.2622	98.705	111.245	97.9827	101.549	3.2355
6	94.3128	98.5612	111.245	108.357	103.119	3.99786
7	94.9447	97.4101	113.655	89.6254	98.9087	5.17672
8	90.2054	99.4245	105.622	105.764	100.254	3.66106
9	91.7852	94.1007	96.3855	108.069	97.5851	3.61864
10	89.7314	92.9496	97.992	104.323	96.249	3.18313
11	93.207	89.2086	102.008	107.781	98.0511	4.203
12	85.466	93.8129	90.3614	99.1354	92.194	2.87849
13	89.0995	89.9281	91.9679	104.035	93.7575	3.4783
14	84.3602	90.0719	87.1486	94.8127	89.0984	2.23333
15	79.6209	82.0144	72.2892	94.5245	82.1122	4.62578
16	78.357	83.8849	74.2972	97.9827	83.6305	5.1718
17	75.0395	77.1223	72.2892	96.2536	80.1761	5.44977
18	73.7757	81.5827	82.3293	95.1009	83.1971	4.4142
19	65.0869	74.964	66.6667	93.9481	75.1664	6.62468
20	75.0869	74.964	66.6667	93.9481	77.6664	5.77383
21	72.2433	68.777	64.6586	92.219	74.4745	6.1146
22	63.0332	63.741	52.6104	95.1009	68.6214	9.18586
23	66.7141	65.6115	60.6426	82.1326	68.7752	4.64414
24	62.1327	65.6835	62.9719	83.0548	68.4607	4.92333
25	62.1327	66.6187	63.765	76.513	67.2573	3.22145
26	1.26382	0.863309	0	3.45821	1.39634	0.736137
27	-0.315956	0	0	0	-0.0789889	0.0789889

## Sheet: Supp. Fig. 9c
WT-CA/CypA-DsRed					Mean	SEM
Time [min]	Expt-1	Expt-2	Expt-3	Expt-4	WT/CypA-DsRed	WT/CypA-DsRed
0	100	100	100	100	100	0
1	98.9601	92.7586	104.467	101.92	99.5265	2.52099
2	95.6672	87.931	98.9691	95.4625	94.5075	2.33475
3	89.6014	87.7586	100.515	91.274	92.2874	2.83509
4	85.9619	81.3793	95.7045	87.9581	87.7509	2.98747
5	76.7764	71.0345	84.8797	81.8499	78.6351	3.03527
6	72.7903	63.4483	73.0241	79.4066	72.1673	3.28572
7	66.8977	59.3103	67.354	68.2373	65.4498	2.0653
8	60.312	54.3103	59.9656	62.8272	59.3538	1.798
9	50.0867	42.931	53.9519	54.4503	50.355	2.65983
10	43.1542	40.1724	45.3608	47.4695	44.0392	1.56121
11	38.3016	30.6897	39.1753	43.8045	37.9928	2.71732
12	32.2357	26.3793	36.0825	37.1728	32.9676	2.43802
13	28.4229	23.6207	29.3814	32.2862	28.4278	1.80058
14	22.8769	15.6897	26.2887	27.5742	23.1074	2.66378
15	21.1438	14.6552	21.8213	22.6876	20.077	1.83467
16	16.1179	11.2069	19.5876	16.4049	15.8293	1.72979
17	13.1716	8.10345	17.6976	12.74	12.9281	1.96044
18	10.7452	8.10345	14.6048	8.20244	10.414	1.52486
19	9.18544	4.13793	8.76289	10.4712	8.13937	1.38239
20	6.23917	3.44828	13.2302	5.2356	7.03832	2.14314
21	-3.29289	3.10345	8.24742	4.18848	3.06161	2.38998
22	4.15945	1.03448	8.24742	-0.52356	3.22945	1.93537
23	6.41248	5.86207	1.03093	4.18848	4.37349	1.21038
24	-0.34662	2.58621	0.859107	2.79232	1.47275	0.745415
25	0.866551	1.55172	0	1.57068	0.997239	0.370569
26	0.519931	1.72414	0	0.69808	0.735537	0.361275
27	-0.34662	0.172414	0	0	-0.0435517	0.10889
CA P38A/CypA-DsRed					Mean	SEM
Time [min]	Expt-1	Expt-2	Expt-3	Expt-4	P38A/CypA-DsRed	P38A/CypA-DsRed
0	100	100	100	100	100	0
1	13.7037	19.2308	17.0909	19.2727	17.3245	1.31003
2	9.25926	8.07692	9.09091	12.7273	9.78859	1.01376
3	5.74074	8.46154	5.09091	6.72727	6.50512	0.73378
4	7.22222	7.11538	3.63636	8.36364	6.5844	1.02247
5	4.44444	10.5769	7.09091	7.45455	7.39171	1.25587
6	6.66667	5.38462	2.18182	4.36364	4.64918	0.947828
7	6.2963	6.92308	3.09091	8.54545	6.21393	1.14379
8	3.33333	6.34615	2.90909	5.45455	4.51078	0.827198
9	2.40741	6.15385	4.18182	4.36364	4.27668	0.765642
10	4.44444	4.61538	2	4.54545	3.90132	0.634744
11	5	7.11538	3.27273	4.72727	5.02885	0.792116
12	5	4.61538	1.81818	3.63636	3.76748	0.71034
13	3.7037	5.19231	6	3.81818	4.67855	0.555333
14	2.59259	6.34615	2.18182	4.36364	3.87105	0.951172
15	3.33333	4.23077	2.72727	2.18182	3.1183	0.439102
16	3.88889	4.42308	1.81818	2.36364	3.12345	0.616169
17	5.18519	5.96154	0.545455	3.45455	3.78668	1.20075
18	2.77778	6.53846	1.81818	4	3.78361	1.02105
19	4.07407	5.76923	3.27273	3.81818	4.23355	0.538475
20	3.14815	5.76923	2.36364	2.36364	3.41116	0.80748
21	3.14815	4.42308	3.27273	2.54545	3.34735	0.39216
22	-0.185185	0.576923	3.09091	-0.363636	0.779753	0.796923
23	1.11111	2.30769	-1.09091	0.181818	0.627428	0.719287
24	0.555556	1.34615	-1.81818	0.363636	0.111791	0.677545
25	-1.2963	0.384615	-0.181818	-1.27273	-0.591557	0.416478
26	0	4.61538	0.545455	-1.63636	0.881119	1.32827
CA P38A-T216I/CypA-DsRed					Mean	SEM
Time [min]	Expt-1	Expt-2	Expt-3	Expt-4	P38A-T216I/CypA-DsRed	P38A-T216I/CypA-DsRed
0	100	100	100	100	100	0
1	20.0477	13.8498	17.0163	16.1058	16.7549	1.28362
2	16.9451	7.51174	13.5198	12.7404	12.6793	1.94959
3	12.4105	7.277	9.32401	8.17308	9.29615	1.11946
4	10.5012	6.80751	8.62471	6.00962	7.98576	1.00121
5	12.4105	4.46009	6.29371	3.125	6.57233	2.05157
6	7.87589	6.33803	4.662	2.64423	5.38004	1.12351
7	7.87589	4.22535	6.75991	2.16346	5.25615	1.28295
8	6.92124	3.52113	3.2634	3.84615	4.38798	0.852794
9	7.63723	0.469484	6.99301	3.84615	4.73647	1.64586
10	6.92124	1.17371	3.0303	3.84615	3.74285	1.19795
11	8.59189	2.11268	3.7296	3.36538	4.44989	1.42342
12	5.01193	1.64319	3.2634	4.08654	3.50127	0.71494
13	3.10263	1.64319	-0.2331	4.32692	2.20991	0.981841
14	5.01193	1.17371	2.7972	3.60577	3.14715	0.801284
15	3.81862	2.58216	4.4289	2.88462	3.42857	0.424765
16	6.20525	1.64319	3.2634	4.32692	3.85969	0.956921
17	2.6253	5.39906	2.0979	3.60577	3.43201	0.726298
18	3.57995	1.17371	2.331	4.08654	2.7928	0.653713
19	6.44391	1.40845	-0.2331	1.20192	2.2053	1.45926
20	4.77327	3.52113	4.4289	4.80769	4.38275	0.299667
21	2.86396	2.11268	0	1.68269	1.66483	0.606249
22	0	0	1.3986	0	0.34965	0.34965
23	1.90931	-2.34742	0	0.240385	-0.0494313	0.875778
24	-1.19332	-0.704225	-1.1655	-0.961538	-1.00615	0.113127
25	-1.2963	0.384615	-0.181818	-1.27273	-0.591557	0.416478
26	0	4.61538	0.545455	-1.63636	0.881119	1.32827

## Sheet: Supp. Fig. 13a
Chloride ion
transfer rates
		WT		P38A		P38AT216I		E45A-a		E45A-b		E45AR132T
		in	out	in	out	in	out	in	out	in	out	in	out
		2.70266	2.16019	1.67404	1.01146	1.72921	1.66381	2.57677	1.77918	2.87375	2.84449	4.47961	3.56984
		2.35025	2.58977	1.76709	1.60227	2.02201	2.00148	1.60015	1.73253	3.46428	3.10727	3.31319	4.19827
		2.76244	2.9304	1.73127	1.55142	2.15348	2.5052	2.02174	1.8736	2.75931	3.0452	4.06618	4.18832
		3.35095	2.83428	1.37817	1.5643	2.42729	2.23503	2.24812	1.98768	2.36711	2.48542	3.87908	4.17659
		2.71004	3.23294	1.61484	1.74927	2.74489	2.12185	1.98018	2.32027	2.18979	2.743	3.72962	4.36521
		2.57035	2.85429	1.32883	1.74787	2.63483	2.51504	2.18358	1.18659			4.19565	3.89229
		2.64585	2.99195	1.71609	1.80548	1.8164	2.05411	1.89366	1.97748
		3.28322	3.03512			1.49953	2.10575
		2.36953	2.78347
		2.44572	2.75057
		2.67874	2.34677

## Sheet: Supp. Fig. 13b
Sodium ion
transfer rates
		WT		P38A		P38AT216I		E45A-a		E45A-b		E45AR132T
		in	out	in	out	in	out	in	out	in	out	in	out
		1.04115	0.79523	0.59506	0.81119	0.39336	0.45772	0.24014	0.15268	0.46601	0.70585	0.96039	0.71589
		0.61377	0.36636	0.42102	0.70479	0.30847	0.91322	0.13696	0.07436	0.85739	0.7954	0.69102	0.97133
		0.68151	0.78411	0.49042	0.55038	0.79056	0.8376	0.2412	0.30719	0.30573	0.35042	0.933	0.55634
		0.80985	0.42524	0.30681	0.85485	0.52537	0.46523	0.14814	0.16163	0.37885	0.6334	0.53546	0.66683
		0.64561	1.10713	0.34793	0.4353	0.78945	0.5556	0.23089	0.15605	0.31781	0.23641	0.57539	0.71334
		0.6153	0.41201	0.51524	0.6995	0.57578	0.37405	0.33879	0.32185			0.85384	0.78724
		0.63297	0.80695			0.61682	0.59371
		0.58437	0.44554
		0.48783	1.03278
		0.49902	0.8639
		0.5003	0.51215

## Sheet: Supp. Fig. 13c
Water molecule
transfer rates
		WT		P38A		P38AT216I		E45A-a		E45A-b		E45AR132T
		in	out	in	out	in	out	in	out	in	out	in	out
		2371.91	2352.6	2107.25	2073.44	2072.97	2086.48	1154.38	1177.1	2261.57	2304.35	2500.25	2442.25
		2349.12	2294.62	2052.54	2044.64	2045.23	2081.58	1185.05	1181.65	2304.63	2246.79	2423.02	2488.07
		2507.91	2502.39	2080.22	2073.75	2106.72	2082.77	1193.63	1179.46	2181.06	2225.21	2404.39	2484.7
		2257.03	2319.3	2032.1	2035.94	2056.06	2054.3	1221.86	1195.05	2135.67	2167.18	2380.48	2474.65
		2276.16	2237.92	2012.11	2033.91	2045.68	2012.01	1229.8	1205.79	2139.16	2103.44	2380.5	2490.87
		2217.3	2260.85	1984.01	1974.36	1996.87	1996.8	1207.11	1176.15			2447.33	2431.47
		2239.93	2232.99	1981.46	2050.88	1982.67	1974.81	1199.1	1175.36
		2215.23	2213.81			1995.2	1986.52
		2170.93	2152.58
		2184.12	2169.14
		2169.83	2161.24

## Sheet: Supp. Fig. 14a
			WT		E45A-b		E45A-a		E45AR132T
		Residue	averaged RMSF	standard deviation	averaged RMSF	standard deviation	averaged RMSF	standard deviation	averaged RMSF	standard deviation
		1	2.85876	2.82966	2.54976	2.57862	3.4365	3.11948	3.30429	2.83789
		2	2.7605	2.59026	2.40723	2.33666	3.39712	2.94463	3.26793	2.72701
		3	2.6066	2.0538	2.2859	1.77385	3.12728	2.28035	3.08212	2.10233
		4	2.62014	1.58002	2.32316	1.38577	2.93854	1.61957	3.07299	1.54309
		5	2.92495	1.50542	2.58307	1.30828	3.0942	1.4058	3.30102	1.33943
		6	3.42234	1.48202	3.06241	1.32805	3.60037	1.40418	3.81566	1.33646
		7	3.45623	1.50128	3.18152	1.31798	3.66892	1.56515	3.92419	1.42682
		8	2.92564	1.22671	2.90957	1.14814	3.18548	1.39468	3.41978	1.25168
		9	2.55861	1.22825	2.49016	1.06015	2.82247	1.3264	3.01194	1.23187
		10	2.18276	1.14631	2.01627	0.93921	2.30642	1.16494	2.51027	1.26855
		11	1.98162	0.97463	1.82011	0.9168	2.07144	1.11418	2.33727	1.22581
		12	1.66145	0.79157	1.53595	0.82376	1.71036	0.96458	1.94734	1.06307
		13	1.5456	0.61936	1.40662	0.59772	1.4972	0.66675	1.67599	0.79961
		14	1.48922	0.50157	1.44759	0.57305	1.39641	0.52186	1.61339	0.73245
		15	1.2875	0.40125	1.25948	0.44167	1.22318	0.44342	1.31486	0.50415
		16	1.24876	0.35486	1.16872	0.32921	1.18509	0.34764	1.23771	0.37709
		17	1.30798	0.39346	1.20406	0.34857	1.23046	0.36908	1.3021	0.4596
		18	1.36727	0.42135	1.2447	0.32829	1.27556	0.35534	1.3568	0.4411
		19	1.16282	0.33988	1.08096	0.28211	1.11124	0.28298	1.14111	0.31408
		20	1.05529	0.26635	0.98957	0.27451	1.0256	0.25603	1.04791	0.29076
		21	1.21525	0.32	1.11496	0.28386	1.16311	0.29391	1.20775	0.35308
		22	1.18389	0.29646	1.09347	0.25087	1.13583	0.27345	1.18554	0.33288
		23	0.99814	0.23487	0.92803	0.22225	0.96672	0.20568	1.01016	0.25412
		24	1.0808	0.24077	0.99664	0.23924	1.03114	0.22433	1.08315	0.26695
		25	1.24175	0.2764	1.14345	0.26936	1.13818	0.2745	1.23373	0.31655
		26	1.16574	0.25678	1.09102	0.25149	1.08958	0.24474	1.16353	0.27452
		27	1.11066	0.23635	1.0769	0.2742	1.07119	0.23894	1.14149	0.25552
		28	1.30675	0.2768	1.25259	0.30586	1.20284	0.27804	1.33481	0.30359
		29	1.41124	0.30064	1.34931	0.32659	1.25173	0.29426	1.41708	0.31473
		30	1.29514	0.32769	1.22913	0.30958	1.15807	0.30271	1.2895	0.31315
		31	1.32265	0.34152	1.31625	0.34104	1.18372	0.2802	1.34329	0.341
		32	1.35639	0.37438	1.30906	0.38549	1.20255	0.31422	1.35413	0.40866
		33	1.271	0.34498	1.19752	0.35991	1.10439	0.2609	1.21408	0.31852
		34	1.23144	0.37665	1.14068	0.35904	1.04166	0.28498	1.15088	0.34629
		35	1.16149	0.29272	1.07035	0.2931	1.0096	0.24626	1.09604	0.25802
		36	1.02733	0.21772	0.9673	0.23036	0.93818	0.20591	1.00624	0.22501
		37	1.02859	0.23726	0.96533	0.23795	0.92861	0.22258	1.00238	0.24624
		38	1.11947	0.28848	1.04682	0.27209	1.004	0.26429	1.07545	0.26568
		39	1.03416	0.24189	0.97751	0.24089	0.95827	0.24006	1.0091	0.22799
		40	0.90663	0.2004	0.86064	0.20745	0.85929	0.21282	0.91277	0.20952
		41	1.03152	0.25797	0.98345	0.26843	0.96288	0.26202	1.03896	0.30088
		42	1.11377	0.28722	1.052	0.28892	1.02478	0.30186	1.10981	0.34706
		43	1.03521	0.30648	0.97044	0.26698	0.97248	0.27559	1.03985	0.30398
		44	1.00104	0.31835	0.97463	0.34384	0.97132	0.2992	1.03524	0.36483
		45	1.11284	0.32859	1.12505	0.43597	1.0951	0.35815	1.18451	0.45348
		46	1.23444	0.49022	1.20319	0.54084	1.19824	0.51633	1.28618	0.56028
		47	1.06525	0.44689	1.01539	0.46952	1.03173	0.47442	1.17756	0.60008
		48	0.93957	0.39481	0.91665	0.45198	0.9091	0.4483	1.0617	0.54296
		49	0.8831	0.37048	0.85436	0.41947	0.85098	0.41416	0.98712	0.49197
		50	0.89065	0.30757	0.88504	0.37253	0.90624	0.40727	1.0163	0.44677
		51	0.8087	0.24509	0.77875	0.26291	0.81339	0.28708	0.89377	0.30783
		52	0.74509	0.20347	0.70323	0.21234	0.72378	0.20464	0.79826	0.2433
		53	0.7833	0.21604	0.74842	0.22946	0.77018	0.21955	0.84553	0.26521
		54	0.8308	0.22809	0.79606	0.23778	0.81053	0.21358	0.89252	0.25875
		55	0.84052	0.22164	0.80355	0.23126	0.79997	0.18464	0.88247	0.23304
		56	0.86847	0.22674	0.82737	0.21032	0.83827	0.18627	0.90204	0.22684
		57	0.97026	0.31516	0.92536	0.30215	0.93643	0.27956	1.01574	0.32258
		58	1.05455	0.39822	1.01366	0.40432	0.98874	0.34036	1.10745	0.43874
		59	1.11681	0.38758	1.07571	0.39407	1.05336	0.32455	1.14851	0.42378
		60	1.33924	0.40783	1.3326	0.49947	1.30074	0.43417	1.37244	0.4632
		61	1.32726	0.38734	1.3271	0.43877	1.2245	0.3438	1.33689	0.38674
		62	1.13391	0.32409	1.10459	0.39929	1.01562	0.25445	1.1526	0.3338
		63	1.03792	0.24341	0.96334	0.2443	0.94329	0.20315	1.04713	0.27535
		64	1.06345	0.25611	0.99868	0.30994	0.9307	0.19993	1.08773	0.35178
		65	0.98008	0.24023	0.93101	0.26665	0.85918	0.17253	1.00379	0.29304
		66	0.90207	0.17801	0.85027	0.17157	0.82188	0.14929	0.91306	0.18363
		67	0.92336	0.14221	0.8728	0.15072	0.82561	0.13535	0.93523	0.1647
		68	0.90722	0.13547	0.87296	0.15584	0.80287	0.12557	0.92341	0.14037
		69	0.82358	0.10749	0.79962	0.13349	0.75484	0.11238	0.85534	0.13039
		70	0.84144	0.10476	0.81232	0.11437	0.78575	0.11163	0.87374	0.13019
		71	0.89292	0.11541	0.8605	0.12389	0.80697	0.1197	0.92073	0.13565
		72	0.84676	0.10206	0.82392	0.12674	0.76439	0.10898	0.87355	0.12686
		73	0.80594	0.09204	0.78811	0.11182	0.75164	0.1007	0.83087	0.11078
		74	0.8896	0.10239	0.87337	0.11886	0.82288	0.12989	0.91073	0.12354
		75	0.95446	0.10983	0.9412	0.13463	0.86514	0.14463	0.98278	0.14175
		76	0.89729	0.09912	0.8895	0.13462	0.81419	0.1308	0.92473	0.14168
		77	0.86646	0.10285	0.86207	0.1249	0.79715	0.13489	0.89286	0.13639
		78	1.03494	0.12845	1.03923	0.14616	0.93533	0.18266	1.06637	0.16273
		79	1.12817	0.13457	1.13678	0.16778	1.01041	0.20307	1.16445	0.19321
		80	1.05188	0.14012	1.05796	0.17198	0.93945	0.19739	1.08162	0.19868
		81	1.17528	0.16885	1.16816	0.19471	1.00173	0.22872	1.19796	0.22269
		82	1.42483	0.22709	1.42932	0.25134	1.18726	0.24432	1.45819	0.27349
		83	1.54	0.26733	1.54581	0.29225	1.33169	0.26497	1.56602	0.33444
		84	1.55378	0.34716	1.56496	0.32594	1.40515	0.3111	1.53811	0.34091
		85	1.90454	0.518	1.89065	0.44948	1.72112	0.4069	1.81823	0.44923
		86	2.25023	0.77387	2.22077	0.72108	2.00959	0.56361	2.14245	0.6277
		87	2.66611	0.81957	2.67817	0.99065	2.37829	0.68739	2.55892	0.75662
		88	3.06695	1.00163	3.13238	1.10804	2.9575	1.00623	2.95686	0.89132
		89	3.40973	1.26371	3.28366	1.21786	3.07632	1.25341	3.17487	1.06822
		90	3.73015	1.26104	3.47974	1.20382	3.19661	1.24543	3.37607	1.06003
		91	3.50208	1.04684	3.31445	1.00004	3.23281	1.08156	3.24548	0.91562
		92	3.57902	0.97257	3.48399	1.00252	3.43936	1.15738	3.49507	0.83787
		93	3.50812	0.94661	3.48154	0.95653	3.39846	1.0555	3.54727	0.83232
		94	3.02828	0.71991	2.99952	0.71326	2.8986	0.78792	3.02889	0.6704
		95	2.42302	0.53429	2.36113	0.54195	2.24166	0.4985	2.47254	0.57254
		96	1.88355	0.55755	1.78852	0.50336	1.73905	0.55962	1.91316	0.62674
		97	1.51132	0.42085	1.43779	0.40974	1.38189	0.47665	1.54696	0.5079
		98	1.34904	0.33013	1.30651	0.33062	1.23406	0.36042	1.38584	0.40021
		99	1.03446	0.22978	1.02304	0.24155	0.94892	0.25121	1.06809	0.2746
		100	0.97567	0.17913	0.97352	0.19651	0.88276	0.19819	1.00821	0.23605
		101	0.94087	0.14902	0.94324	0.16822	0.86127	0.13347	0.97989	0.20966
		102	0.93439	0.17234	0.92852	0.18081	0.86818	0.15289	0.97329	0.25051
		103	0.83042	0.17468	0.82036	0.19368	0.76891	0.1893	0.86629	0.22173
		104	0.77701	0.14168	0.76975	0.16533	0.73213	0.15296	0.82371	0.19836
		105	0.88188	0.19134	0.86474	0.19543	0.83662	0.15639	0.9417	0.28024
		106	0.96112	0.2524	0.93426	0.24757	0.91612	0.22194	1.00726	0.31533
		107	1.1754	0.30587	1.15261	0.33303	1.10742	0.2609	1.21898	0.40165
		108	1.25882	0.34898	1.20718	0.39633	1.14886	0.36946	1.27721	0.45951
		109	1.22968	0.43565	1.14373	0.40036	1.11648	0.45957	1.22692	0.49306
		110	1.42942	0.4953	1.3862	0.54214	1.34801	0.52192	1.4634	0.5596
		111	1.36563	0.50994	1.33092	0.54137	1.27267	0.48053	1.41019	0.57538
		112	1.48448	0.55188	1.41898	0.54343	1.33698	0.50596	1.51185	0.60328
		113	1.21649	0.40918	1.15967	0.40903	1.09297	0.38337	1.24695	0.47752
		114	1.09519	0.3821	1.0577	0.40259	1.0003	0.35823	1.13646	0.46317
		115	1.33853	0.48006	1.30712	0.50504	1.23723	0.45501	1.38991	0.53616
		116	1.3862	0.4848	1.34455	0.4809	1.26917	0.44523	1.42981	0.53951
		117	1.20942	0.39939	1.18849	0.41249	1.12322	0.38332	1.27529	0.50398
		118	1.37871	0.43477	1.36118	0.4657	1.30609	0.44455	1.45467	0.53656
		119	1.69447	0.532	1.67735	0.54105	1.59854	0.52591	1.77505	0.59224
		120	1.74432	0.53719	1.7168	0.51013	1.63122	0.48245	1.82569	0.59783
		121	1.96212	0.46509	1.96457	0.49323	1.92538	0.45936	2.0955	0.61505
		122	1.96506	0.46811	2.00285	0.55815	1.95887	0.50647	2.11375	0.64881
		123	1.65118	0.48184	1.65478	0.47319	1.62191	0.47066	1.73052	0.51903
		124	1.42606	0.54743	1.40974	0.53712	1.35757	0.5276	1.42501	0.55044
		125	1.22134	0.29235	1.19284	0.32535	1.1638	0.32559	1.22737	0.34045
		126	0.90663	0.23746	0.8913	0.24366	0.8606	0.23924	0.9478	0.27663
		127	0.86624	0.21869	0.84121	0.23058	0.83001	0.23115	0.91688	0.28409
		128	0.91094	0.18078	0.89805	0.2167	0.86382	0.20005	0.96009	0.25856
		129	0.85955	0.13781	0.85336	0.17956	0.81013	0.15579	0.89273	0.19208
		130	0.72863	0.11361	0.70813	0.13728	0.69462	0.12381	0.75819	0.15867
		131	0.79441	0.13106	0.76413	0.14904	0.75624	0.14143	0.82509	0.18437
		132	0.87538	0.1343	0.85788	0.1656	0.81881	0.14669	0.90482	0.17774
		133	0.77421	0.10198	0.75368	0.13332	0.71916	0.1091	0.79731	0.13489
		134	0.73134	0.1128	0.69461	0.12991	0.67902	0.10837	0.74792	0.13899
		135	0.8531	0.14647	0.8135	0.17174	0.76786	0.14223	0.85667	0.17762
		136	0.89342	0.1355	0.85931	0.17512	0.79595	0.1354	0.90142	0.16455
		137	0.84921	0.12298	0.80759	0.14823	0.75939	0.11338	0.85285	0.14094
		138	0.88827	0.15184	0.83582	0.18038	0.77108	0.13874	0.87373	0.1791
		139	0.97743	0.17266	0.93718	0.22878	0.83554	0.15233	0.9635	0.19613
		140	0.98584	0.17237	0.95049	0.20698	0.84735	0.13044	0.97018	0.16176
		141	0.98323	0.18666	0.9378	0.19757	0.83749	0.14831	0.95105	0.18783
		142	1.0222	0.21139	0.9904	0.24207	0.85624	0.17578	0.99699	0.2217
		143	1.09053	0.2352	1.08331	0.26451	0.90387	0.19125	1.08033	0.21394
		144	1.18625	0.24681	1.1683	0.27283	0.979	0.19219	1.15241	0.23883
		145	1.226	0.2832	1.20649	0.29612	1.02015	0.22493	1.19997	0.29457
		146	1.30589	0.35684	1.29807	0.35793	1.09846	0.30207	1.25704	0.30494
		147	1.57434	0.40117	1.62193	0.4284	1.40382	0.35855	1.53408	0.39751
		148	1.35338	0.32406	1.39858	0.38866	1.29972	0.35803	1.3659	0.37519
		149	1.19877	0.30766	1.18586	0.30504	1.18475	0.3623	1.22133	0.32336
		150	1.08137	0.38369	0.99558	0.26341	1.08542	0.41462	1.03442	0.25931
		151	1.14822	0.41068	1.0605	0.25867	1.16985	0.42186	1.09845	0.24286
		152	1.1965	0.41204	1.1212	0.23619	1.15797	0.2837	1.16292	0.23203
		153	1.0461	0.41278	0.96514	0.23488	0.95391	0.24559	1.01421	0.22578
		154	0.9999	0.33562	0.91503	0.17565	0.89211	0.18499	0.96177	0.17466
		155	1.00867	0.36407	0.90308	0.18624	0.88406	0.21079	0.95723	0.18599
		156	1.29718	0.35801	1.20336	0.22118	1.17457	0.26402	1.26132	0.24106
		157	1.53703	0.33567	1.47768	0.26584	1.4248	0.28435	1.53053	0.29895
		158	1.62598	0.32916	1.55542	0.28942	1.51295	0.31215	1.63453	0.34927
		159	1.28351	0.27014	1.2201	0.2421	1.15848	0.27214	1.29335	0.30366
		160	1.15209	0.24394	1.09222	0.22023	1.02553	0.2451	1.14888	0.25719
		161	0.95739	0.2145	0.89838	0.19454	0.84076	0.19621	0.94706	0.20501
		162	1.00432	0.23112	0.97711	0.21559	0.8877	0.21335	1.01334	0.23174
		163	1.00714	0.22803	0.98245	0.21446	0.87792	0.21671	1.02248	0.23798
		164	0.85147	0.19196	0.81474	0.17744	0.73878	0.16778	0.85466	0.1857
		165	0.82929	0.19393	0.80826	0.18085	0.71386	0.15409	0.83476	0.18766
		166	0.93199	0.21036	0.91959	0.20547	0.79896	0.18767	0.95084	0.21409
		167	0.90427	0.18702	0.8735	0.18666	0.77243	0.15776	0.91051	0.19918
		168	0.80928	0.18403	0.78427	0.17379	0.69598	0.1317	0.81496	0.18054
		169	0.89334	0.19918	0.87228	0.20781	0.74985	0.14529	0.89773	0.21506
		170	0.97983	0.21448	0.94991	0.22388	0.82407	0.16888	0.98767	0.23918
		171	0.956	0.2092	0.93199	0.2134	0.81749	0.16529	0.96168	0.23428
		172	0.99264	0.2057	0.97723	0.24033	0.84212	0.16345	0.98607	0.23722
		173	1.12028	0.24259	1.12569	0.30705	0.93681	0.19583	1.13131	0.30928
		174	1.16743	0.25314	1.17599	0.31648	0.99614	0.23354	1.19011	0.33968
		175	1.17964	0.25526	1.174	0.29406	1.04185	0.2634	1.19814	0.33701
		176	1.41071	0.31615	1.37981	0.36785	1.22187	0.33848	1.43206	0.39294
		177	1.51038	0.38577	1.43305	0.38379	1.30747	0.46727	1.49476	0.38624
		178	1.7027	0.41979	1.58525	0.37819	1.44691	0.41753	1.64714	0.38429
		179	1.62133	0.32489	1.53377	0.33291	1.39256	0.31644	1.59861	0.34028
		180	1.57648	0.30884	1.48285	0.31809	1.36528	0.2897	1.54315	0.30066
		181	1.32649	0.2647	1.25354	0.27041	1.11659	0.22277	1.31191	0.26673
		182	1.24676	0.26558	1.18546	0.2594	1.03	0.21962	1.23722	0.28215
		183	1.3414	0.25878	1.27149	0.26979	1.12922	0.22565	1.32952	0.28591
		184	1.25048	0.2402	1.18713	0.25233	1.06783	0.21096	1.24291	0.24722
		185	1.08052	0.22802	1.02902	0.21581	0.90186	0.17779	1.07059	0.22398
		186	1.14435	0.22256	1.09351	0.22409	0.93336	0.18536	1.14238	0.24917
		187	1.29118	0.24164	1.21307	0.24798	1.08387	0.21305	1.28457	0.26354
		188	1.19971	0.25498	1.1189	0.23809	1.03575	0.23307	1.16578	0.2279
		189	1.02746	0.23301	0.94966	0.20114	0.89962	0.19508	0.99259	0.19746
		190	0.93011	0.218	0.8594	0.18244	0.80933	0.16599	0.90181	0.19058
		191	1.019	0.23415	0.91787	0.21042	0.88727	0.18925	0.98009	0.22237
		192	1.09517	0.23983	0.99476	0.22196	0.96285	0.2097	1.05105	0.21738
		193	1.00977	0.25012	0.9101	0.19464	0.88883	0.18595	0.96558	0.19044
		194	0.95622	0.25216	0.85616	0.17642	0.83047	0.16728	0.91626	0.18831
		195	1.11481	0.25294	1.00601	0.19895	0.97829	0.18715	1.08339	0.2168
		196	1.32066	0.26692	1.15897	0.24836	1.15299	0.20768	1.30631	0.27057
		197	1.41507	0.30531	1.19406	0.26596	1.26011	0.21467	1.39362	0.26283
		198	1.1303	0.26084	0.97443	0.20754	0.995	0.18095	1.10564	0.22512
		199	1.1525	0.24036	1.00619	0.24143	0.98893	0.17099	1.1326	0.23696
		200	1.3568	0.29308	1.18323	0.30795	1.20627	0.22712	1.37812	0.30615
		201	1.30016	0.32553	1.10894	0.28151	1.13195	0.25156	1.30359	0.31375
		202	1.21453	0.30926	1.04546	0.28291	1.02435	0.24571	1.20881	0.31471
		203	1.46024	0.35435	1.27887	0.35053	1.25957	0.29238	1.47226	0.36411
		204	1.62286	0.41457	1.41969	0.38167	1.4194	0.37386	1.64786	0.42375
		205	1.56388	0.39548	1.42945	0.42436	1.36536	0.36771	1.59566	0.48679
		206	1.73638	0.40024	1.64734	0.41678	1.57131	0.36771	1.82382	0.4836
		207	2.04199	0.47736	1.99169	0.56197	1.77686	0.43646	2.13067	0.59171
		208	2.0686	0.44677	2.0742	0.65226	1.81138	0.3953	2.15171	0.55094
		209	1.67057	0.44538	1.70139	0.56133	1.49703	0.50052	1.78166	0.58284
		210	1.52094	0.37397	1.50939	0.38011	1.30807	0.3364	1.61179	0.51587
		211	1.28569	0.31055	1.2491	0.29732	1.07135	0.26193	1.3662	0.46274
		212	1.3373	0.28029	1.28023	0.26237	1.13034	0.26621	1.37639	0.39909
		213	1.28967	0.26701	1.24128	0.28064	1.10207	0.26553	1.31504	0.36115
		214	1.08871	0.23481	1.03742	0.25359	0.92663	0.21035	1.11932	0.31359
		215	1.10998	0.22089	1.04834	0.2148	0.95143	0.21689	1.14112	0.31954
		216	1.29748	0.23753	1.21303	0.24886	1.1237	0.25002	1.31322	0.33208
		217	1.24634	0.23585	1.12871	0.23738	1.07125	0.21458	1.23548	0.27445
		218	1.12053	0.2354	0.99442	0.19947	0.98117	0.17886	1.10116	0.23611
		219	1.3672	0.28934	1.25898	0.2506	1.2312	0.24654	1.37782	0.33156
		220	1.68524	0.42516	1.57585	0.47375	1.63034	0.42241	1.71451	0.48747
		221	1.78916	0.6079	1.59271	0.54564	1.74006	0.58999	1.90404	0.76981
		222	2.03601	0.76451	1.91868	0.71376	1.95964	0.65323	2.13512	0.89592
		223	2.50339	0.89446	2.32098	0.93873	2.38276	0.7665	2.57756	0.96896
		224	2.89602	1.23164	2.71581	1.03847	2.7614	1.07313	3.03997	1.1492
		225	3.22265	1.61418	2.85364	1.05219	2.99956	1.32471	3.30524	1.33362
		226	3.81339	2.02955	2.93985	1.15754	3.4053	1.81133	3.78174	1.73207
		227	4.20302	2.51798	2.9518	1.37907	3.67315	2.12265	4.32258	2.21718
		228	4.41202	2.66978	2.97874	1.48066	3.67503	2.19691	4.76704	2.72443
		229	4.3676	2.87096	2.9641	1.58608	3.52308	2.37303	4.97007	3.3314
		230	5.0585	3.18453	3.54877	1.95185	4.22491	2.7657	5.83494	3.8715
		231	5.83866	3.62043	4.10637	2.37786	4.74145	3.14558	6.42034	4.34406

## Sheet: Supp. Fig. 14b
			WT		P38A		P38AT216I
		Residue	averaged RMSF	standard deviation	averaged RMSF	standard deviation	averaged RMSF	standard deviation
		1	2.85876	2.82966	2.36843	2.45218	2.64743	2.52373
		2	2.7605	2.59026	2.22439	2.24654	2.51696	2.32706
		3	2.6066	2.0538	2.07635	1.67968	2.35328	1.82712
		4	2.62014	1.58002	2.03476	1.24369	2.32068	1.46385
		5	2.92495	1.50542	2.39993	1.23928	2.60182	1.47115
		6	3.42234	1.48202	2.95611	1.33043	3.08568	1.39455
		7	3.45623	1.50128	3.09765	1.33559	3.13243	1.15253
		8	2.92564	1.22671	2.72888	1.08881	2.63903	0.8679
		9	2.55861	1.22825	2.39349	1.18368	2.32495	1.00037
		10	2.18276	1.14631	2.01423	1.26236	2.07365	1.16213
		11	1.98162	0.97463	1.84282	1.18	1.90848	1.11726
		12	1.66145	0.79157	1.5775	0.99474	1.64086	0.86816
		13	1.5456	0.61936	1.44988	0.68701	1.469	0.6107
		14	1.48922	0.50157	1.37242	0.48929	1.38993	0.50589
		15	1.2875	0.40125	1.21067	0.36947	1.19203	0.39162
		16	1.24876	0.35486	1.18047	0.29628	1.16305	0.33159
		17	1.30798	0.39346	1.22512	0.34237	1.24479	0.38484
		18	1.36727	0.42135	1.27624	0.34818	1.31615	0.41025
		19	1.16282	0.33988	1.10088	0.26793	1.12237	0.31502
		20	1.05529	0.26635	1.0204	0.26319	1.01434	0.26511
		21	1.21525	0.32	1.17245	0.31227	1.17697	0.29136
		22	1.18389	0.29646	1.16055	0.30191	1.18195	0.31333
		23	0.99814	0.23487	0.9775	0.2214	1.00869	0.25251
		24	1.0808	0.24077	1.06091	0.24907	1.05768	0.23387
		25	1.24175	0.2764	1.21785	0.31284	1.23007	0.29755
		26	1.16574	0.25678	1.14297	0.2681	1.19895	0.30718
		27	1.11066	0.23635	1.11336	0.25651	1.13407	0.2774
		28	1.30675	0.2768	1.31243	0.29909	1.31444	0.32175
		29	1.41124	0.30064	1.38244	0.29966	1.41778	0.35181
		30	1.29514	0.32769	1.27922	0.3004	1.33943	0.32717
		31	1.32265	0.34152	1.31097	0.31102	1.33598	0.3365
		32	1.35639	0.37438	1.31929	0.36612	1.34312	0.40673
		33	1.271	0.34498	1.23741	0.32923	1.28996	0.39121
		34	1.23144	0.37665	1.18915	0.36724	1.25711	0.45446
		35	1.16149	0.29272	1.12843	0.3198	1.18997	0.36313
		36	1.02733	0.21772	1.00855	0.25773	1.05406	0.28061
		37	1.02859	0.23726	0.97733	0.26849	1.01927	0.29212
		38	1.11947	0.28848	1.05484	0.30976	1.09802	0.32279
		39	1.03416	0.24189	0.97695	0.28284	1.00688	0.27707
		40	0.90663	0.2004	0.86389	0.21799	0.90081	0.22028
		41	1.03152	0.25797	0.96822	0.24934	1.01195	0.25821
		42	1.11377	0.28722	1.04898	0.29062	1.07262	0.2886
		43	1.03521	0.30648	0.97125	0.25121	1.0059	0.27235
		44	1.00104	0.31835	0.92706	0.22636	0.99762	0.31926
		45	1.11284	0.32859	1.04592	0.28898	1.11576	0.35996
		46	1.23444	0.49022	1.16529	0.51346	1.29161	0.62696
		47	1.06525	0.44689	0.98119	0.43702	1.08205	0.54777
		48	0.93957	0.39481	0.89668	0.44038	0.96814	0.52091
		49	0.8831	0.37048	0.85069	0.41975	0.9031	0.47885
		50	0.89065	0.30757	0.88053	0.37224	0.90645	0.39497
		51	0.8087	0.24509	0.7864	0.25501	0.81338	0.28645
		52	0.74509	0.20347	0.71348	0.19239	0.74339	0.24322
		53	0.7833	0.21604	0.75826	0.23958	0.77435	0.26241
		54	0.8308	0.22809	0.80818	0.23616	0.81771	0.25223
		55	0.84052	0.22164	0.803	0.1924	0.82393	0.23517
		56	0.86847	0.22674	0.82777	0.19754	0.83234	0.20658
		57	0.97026	0.31516	0.93793	0.31104	0.94869	0.31345
		58	1.05455	0.39822	1.03734	0.4146	1.05938	0.45952
		59	1.11681	0.38758	1.11254	0.40021	1.12018	0.43409
		60	1.33924	0.40783	1.35237	0.42771	1.32667	0.41517
		61	1.32726	0.38734	1.33589	0.42965	1.2638	0.3756
		62	1.13391	0.32409	1.13646	0.33582	1.1226	0.3205
		63	1.03792	0.24341	1.03694	0.26932	1.05462	0.29891
		64	1.06345	0.25611	1.06963	0.35786	1.06313	0.31811
		65	0.98008	0.24023	0.97891	0.29575	0.97689	0.27393
		66	0.90207	0.17801	0.90001	0.2046	0.89807	0.21097
		67	0.92336	0.14221	0.93171	0.21186	0.91875	0.17278
		68	0.90722	0.13547	0.90988	0.18257	0.89817	0.14858
		69	0.82358	0.10749	0.81786	0.14045	0.83787	0.15352
		70	0.84144	0.10476	0.8415	0.13617	0.86351	0.15675
		71	0.89292	0.11541	0.89413	0.1469	0.90872	0.15409
		72	0.84676	0.10206	0.8467	0.13647	0.86191	0.14895
		73	0.80594	0.09204	0.80211	0.11823	0.8212	0.14498
		74	0.8896	0.10239	0.8882	0.12371	0.90803	0.16181
		75	0.95446	0.10983	0.96194	0.14157	0.97025	0.17511
		76	0.89729	0.09912	0.91192	0.14231	0.91523	0.17507
		77	0.86646	0.10285	0.88597	0.14121	0.89079	0.18196
		78	1.03494	0.12845	1.05626	0.15567	1.05972	0.21252
		79	1.12817	0.13457	1.15477	0.17728	1.14877	0.22676
		80	1.05188	0.14012	1.08053	0.18634	1.0737	0.22224
		81	1.17528	0.16885	1.20214	0.19321	1.19751	0.25276
		82	1.42483	0.22709	1.45342	0.22834	1.45208	0.31108
		83	1.54	0.26733	1.57351	0.27905	1.57396	0.36409
		84	1.55378	0.34716	1.57174	0.34754	1.57681	0.41248
		85	1.90454	0.518	1.89773	0.52567	1.90641	0.54729
		86	2.25023	0.77387	2.20279	0.76637	2.25357	0.77482
		87	2.66611	0.81957	2.67096	0.9056	2.7456	0.95665
		88	3.06695	1.00163	3.09217	1.03994	3.11376	0.96344
		89	3.40973	1.26371	3.35217	1.31298	3.38305	1.10696
		90	3.73015	1.26104	3.55332	1.3395	3.62935	1.11189
		91	3.50208	1.04684	3.35399	1.07395	3.39955	0.91835
		92	3.57902	0.97257	3.5814	1.03936	3.45218	0.73326
		93	3.50812	0.94661	3.5779	1.0512	3.4113	0.76175
		94	3.02828	0.71991	3.0198	0.77583	2.88673	0.56203
		95	2.42302	0.53429	2.40078	0.49815	2.35959	0.44253
		96	1.88355	0.55755	1.84919	0.50183	1.83803	0.47668
		97	1.51132	0.42085	1.4966	0.43095	1.48553	0.37596
		98	1.34904	0.33013	1.36021	0.38935	1.34073	0.31006
		99	1.03446	0.22978	1.05819	0.28369	1.05243	0.25839
		100	0.97567	0.17913	0.99822	0.206	0.99179	0.22867
		101	0.94087	0.14902	0.94625	0.17245	0.96121	0.21758
		102	0.93439	0.17234	0.91567	0.18137	0.93178	0.21903
		103	0.83042	0.17468	0.82958	0.19683	0.83364	0.21665
		104	0.77701	0.14168	0.79216	0.18529	0.7978	0.21364
		105	0.88188	0.19134	0.86428	0.21251	0.8883	0.25262
		106	0.96112	0.2524	0.93136	0.26764	0.94502	0.27918
		107	1.1754	0.30587	1.11997	0.30297	1.14804	0.32159
		108	1.25882	0.34898	1.19397	0.38386	1.23172	0.3942
		109	1.22968	0.43565	1.14621	0.45443	1.18636	0.44538
		110	1.42942	0.4953	1.36283	0.50344	1.42577	0.57502
		111	1.36563	0.50994	1.27813	0.48831	1.36774	0.54594
		112	1.48448	0.55188	1.3702	0.4987	1.46737	0.57397
		113	1.21649	0.40918	1.14388	0.37758	1.20751	0.4316
		114	1.09519	0.3821	1.0289	0.373	1.10678	0.437
		115	1.33853	0.48006	1.23724	0.45731	1.34338	0.53421
		116	1.3862	0.4848	1.2861	0.43364	1.3801	0.52021
		117	1.20942	0.39939	1.15338	0.36718	1.22208	0.44519
		118	1.37871	0.43477	1.30408	0.41397	1.39532	0.49623
		119	1.69447	0.532	1.58676	0.48766	1.70895	0.58294
		120	1.74432	0.53719	1.64634	0.46555	1.75246	0.56729
		121	1.96212	0.46509	1.97785	0.52702	1.97205	0.50689
		122	1.96506	0.46811	2.04312	0.61673	1.97265	0.50496
		123	1.65118	0.48184	1.64652	0.47636	1.64121	0.47098
		124	1.42606	0.54743	1.38008	0.48384	1.38688	0.50755
		125	1.22134	0.29235	1.1934	0.32537	1.22966	0.37617
		126	0.90663	0.23746	0.89572	0.24274	0.93036	0.33235
		127	0.86624	0.21869	0.85697	0.23521	0.89255	0.31387
		128	0.91094	0.18078	0.89971	0.20039	0.93936	0.28198
		129	0.85955	0.13781	0.86211	0.17084	0.87795	0.22237
		130	0.72863	0.11361	0.72816	0.1452	0.74965	0.18893
		131	0.79441	0.13106	0.78811	0.15951	0.81907	0.20567
		132	0.87538	0.1343	0.87541	0.16812	0.90305	0.20858
		133	0.77421	0.10198	0.77928	0.14603	0.79558	0.1696
		134	0.73134	0.1128	0.72379	0.14352	0.75462	0.17154
		135	0.8531	0.14647	0.84054	0.1796	0.88564	0.21536
		136	0.89342	0.1355	0.88499	0.17925	0.92484	0.20453
		137	0.84921	0.12298	0.83219	0.15758	0.86974	0.17191
		138	0.88827	0.15184	0.85123	0.1923	0.90527	0.2249
		139	0.97743	0.17266	0.94435	0.22935	1.00111	0.26089
		140	0.98584	0.17237	0.9528	0.20229	0.99881	0.21733
		141	0.98323	0.18666	0.95315	0.2192	0.98551	0.2266
		142	1.0222	0.21139	0.99698	0.25688	1.04513	0.28359
		143	1.09053	0.2352	1.06733	0.25163	1.11597	0.28593
		144	1.18625	0.24681	1.16717	0.28107	1.18221	0.26388
		145	1.226	0.2832	1.22049	0.31582	1.23064	0.29889
		146	1.30589	0.35684	1.25471	0.29454	1.31308	0.3483
		147	1.57434	0.40117	1.59639	0.36549	1.5904	0.39096
		148	1.35338	0.32406	1.28638	0.27835	1.32147	0.39154
		149	1.19877	0.30766	1.17428	0.34479	1.15477	0.34214
		150	1.08137	0.38369	0.98781	0.23938	1.00495	0.30878
		151	1.14822	0.41068	1.08523	0.26744	1.07353	0.32371
		152	1.1965	0.41204	1.14737	0.27064	1.14039	0.30861
		153	1.0461	0.41278	0.99119	0.25817	0.98874	0.30207
		154	0.9999	0.33562	0.96131	0.20102	0.95804	0.2376
		155	1.00867	0.36407	0.95769	0.20165	0.94706	0.23941
		156	1.29718	0.35801	1.24421	0.21753	1.21855	0.28094
		157	1.53703	0.33567	1.50733	0.26663	1.45284	0.32285
		158	1.62598	0.32916	1.63097	0.32361	1.55494	0.32058
		159	1.28351	0.27014	1.29866	0.28605	1.24856	0.28473
		160	1.15209	0.24394	1.14271	0.26383	1.11811	0.25413
		161	0.95739	0.2145	0.93036	0.22367	0.93523	0.24547
		162	1.00432	0.23112	0.98834	0.22903	0.99382	0.26388
		163	1.00714	0.22803	1.01486	0.23246	1.00118	0.24667
		164	0.85147	0.19196	0.84156	0.19069	0.84164	0.22531
		165	0.82929	0.19393	0.8072	0.18188	0.83083	0.23149
		166	0.93199	0.21036	0.93032	0.20888	0.94319	0.24386
		167	0.90427	0.18702	0.89621	0.20387	0.8953	0.23179
		168	0.80928	0.18403	0.7855	0.18518	0.80167	0.21693
		169	0.89334	0.19918	0.8679	0.20823	0.88482	0.22991
		170	0.97983	0.21448	0.96536	0.23877	0.97357	0.26106
		171	0.956	0.2092	0.9377	0.23095	0.9389	0.24822
		172	0.99264	0.2057	0.96234	0.22224	0.96851	0.23892
		173	1.12028	0.24259	1.11141	0.2847	1.11094	0.28155
		174	1.16743	0.25314	1.17447	0.30979	1.14868	0.29582
		175	1.17964	0.25526	1.17902	0.28963	1.14552	0.27573
		176	1.41071	0.31615	1.35232	0.31226	1.33268	0.32728
		177	1.51038	0.38577	1.45976	0.3426	1.41748	0.34556
		178	1.7027	0.41979	1.62849	0.35778	1.58358	0.37124
		179	1.62133	0.32489	1.58117	0.29881	1.54513	0.31257
		180	1.57648	0.30884	1.49781	0.2588	1.49063	0.29902
		181	1.32649	0.2647	1.26938	0.22942	1.26349	0.26383
		182	1.24676	0.26558	1.20984	0.23402	1.19877	0.26244
		183	1.3414	0.25878	1.29812	0.23162	1.29712	0.26939
		184	1.25048	0.2402	1.20759	0.21571	1.21431	0.24969
		185	1.08052	0.22802	1.04204	0.18859	1.057	0.21666
		186	1.14435	0.22256	1.10605	0.19167	1.1183	0.22673
		187	1.29118	0.24164	1.23807	0.21351	1.24629	0.23482
		188	1.19971	0.25498	1.13809	0.22257	1.14969	0.23354
		189	1.02746	0.23301	0.97281	0.18746	0.99072	0.2141
		190	0.93011	0.218	0.87647	0.17457	0.90204	0.22146
		191	1.019	0.23415	0.95234	0.18457	0.9744	0.23209
		192	1.09517	0.23983	1.03847	0.21994	1.05106	0.24295
		193	1.00977	0.25012	0.95528	0.20649	0.96237	0.23337
		194	0.95622	0.25216	0.90691	0.18857	0.90604	0.21522
		195	1.11481	0.25294	1.07592	0.22553	1.05748	0.24995
		196	1.32066	0.26692	1.27334	0.25459	1.25561	0.2768
		197	1.41507	0.30531	1.35766	0.26783	1.33348	0.28117
		198	1.1303	0.26084	1.07632	0.21879	1.07771	0.25101
		199	1.1525	0.24036	1.08604	0.19876	1.11899	0.24168
		200	1.3568	0.29308	1.29967	0.23993	1.32579	0.27497
		201	1.30016	0.32553	1.23346	0.25888	1.23976	0.25803
		202	1.21453	0.30926	1.13246	0.24362	1.17711	0.26205
		203	1.46024	0.35435	1.37687	0.28505	1.44613	0.34479
		204	1.62286	0.41457	1.55041	0.33442	1.57806	0.3689
		205	1.56388	0.39548	1.52174	0.35943	1.52812	0.37197
		206	1.73638	0.40024	1.71556	0.36459	1.7508	0.39082
		207	2.04199	0.47736	2.04477	0.41865	2.04976	0.49503
		208	2.0686	0.44677	2.11795	0.45168	2.09859	0.50593
		209	1.67057	0.44538	1.73681	0.5348	1.73078	0.50519
		210	1.52094	0.37397	1.53947	0.39242	1.53846	0.40228
		211	1.28569	0.31055	1.25633	0.30329	1.28136	0.3182
		212	1.3373	0.28029	1.29512	0.26779	1.29534	0.27257
		213	1.28967	0.26701	1.2518	0.26598	1.25119	0.25127
		214	1.08871	0.23481	1.05714	0.22089	1.0765	0.22558
		215	1.10998	0.22089	1.07363	0.21041	1.08847	0.22706
		216	1.29748	0.23753	1.25384	0.24917	1.25325	0.22687
		217	1.24634	0.23585	1.19775	0.25007	1.20067	0.22523
		218	1.12053	0.2354	1.06929	0.21775	1.07289	0.21434
		219	1.3672	0.28934	1.32492	0.30355	1.31043	0.26608
		220	1.68524	0.42516	1.70678	0.45996	1.68511	0.47476
		221	1.78916	0.6079	1.84052	0.74859	1.92475	0.93584
		222	2.03601	0.76451	2.06742	0.87572	2.13655	0.91271
		223	2.50339	0.89446	2.57218	0.98046	2.54759	0.8241
		224	2.89602	1.23164	2.94384	1.23797	2.82703	0.95538
		225	3.22265	1.61418	3.21085	1.42364	3.03022	1.1896
		226	3.81339	2.02955	3.67865	1.81854	3.49655	1.49208
		227	4.20302	2.51798	4.12821	2.21603	3.69312	1.7946
		228	4.41202	2.66978	4.33183	2.42638	3.75935	2.03209
		229	4.3676	2.87096	4.47906	2.9032	3.67813	2.29837
		230	5.0585	3.18453	5.38251	3.41814	4.31619	2.67555
		231	5.83866	3.62043	6.05694	3.92074	4.87622	3.00387

## Sheet: Supp. Fig. 14c
	Simulation time (ns)	WT	P38A	P38AT216I	E45A-a	E45A-b	E45AR132T
	0	0	0	0	0	0	0
	0.2	1.1913e-05	2.35586	2.32672	2.02659	2.24684	2.25061
	0.4	2.2585	2.41784	2.39963	2.08965	2.26558	2.29511
	0.6	2.28695	2.40065	2.4523	2.11134	2.29257	2.32516
	0.8	2.30265	2.40637	2.47306	2.12178	2.36457	2.39272
	1	2.3031	2.42295	2.56026	2.14491	2.4264	2.39778
	1.2	2.31783	2.48646	2.60155	2.17265	2.4313	2.41335
	1.4	2.37655	2.53304	2.61991	2.1862	2.44473	2.44742
	1.6	2.37389	2.56375	2.6442	2.17195	2.45548	2.4746
	1.8	2.41583	2.59322	2.69355	2.2376	2.46658	2.48346
	2	2.43621	2.60814	2.71186	2.24086	2.5179	2.49194
	2.2	2.46515	2.6095	2.76217	2.2826	2.54143	2.48114
	2.4	2.47475	2.6128	2.79867	2.31962	2.52232	2.5202
	2.6	2.48649	2.60219	2.79552	2.34827	2.57387	2.52123
	2.8	2.50367	2.65047	2.83776	2.34424	2.54998	2.55299
	3	2.53027	2.65846	2.85174	2.38658	2.56153	2.58265
	3.2	2.56259	2.71274	2.87556	2.41288	2.58877	2.63564
	3.4	2.59407	2.72137	2.89327	2.45106	2.58613	2.71608
	3.6	2.59001	2.70498	2.91366	2.48778	2.61117	2.73626
	3.8	2.6018	2.77107	2.93886	2.48251	2.6228	2.73861
	4	2.59336	2.75716	2.95168	2.50288	2.67454	2.7724
	4.2	2.64412	2.77303	2.92437	2.49055	2.68924	2.75785
	4.4	2.66341	2.78184	2.95079	2.53386	2.70814	2.79558
	4.6	2.68656	2.78635	2.97767	2.53274	2.68409	2.82554
	4.8	2.71282	2.8043	2.97152	2.55559	2.68844	2.84294
	5	2.70823	2.81723	2.95294	2.58185	2.69062	2.82558
	5.2	2.71308	2.83464	3.04037	2.59635	2.72799	2.82867
	5.4	2.75407	2.81659	3.04139	2.62326	2.72396	2.86048
	5.6	2.76955	2.83942	3.0394	2.65233	2.7541	2.8463
	5.8	2.77364	2.86648	3.06223	2.64131	2.77248	2.84736
	6	2.77975	2.88523	3.08776	2.66154	2.79344	2.89965
	6.2	2.80944	2.87401	3.10401	2.69026	2.77151	2.89806
	6.4	2.82921	2.92408	3.13581	2.71384	2.80692	2.93507
	6.6	2.83656	2.93269	3.10048	2.70641	2.85597	2.92283
	6.8	2.81223	2.88147	3.12778	2.72573	2.85555	2.87606
	7	2.83826	2.92016	3.15457	2.74674	2.82624	2.91656
	7.2	2.82758	2.92184	3.15659	2.73203	2.83431	2.91686
	7.4	2.84691	2.91547	3.19951	2.76009	2.86195	2.93697
	7.6	2.85016	2.94749	3.21734	2.763	2.84961	2.94795
	7.8	2.89729	2.95997	3.24645	2.78506	2.85935	2.95744
	8	2.89368	2.98284	3.25857	2.81788	2.83618	3.00366
	8.2	2.92426	2.96596	3.28567	2.84673	2.84534	2.98946
	8.4	2.9328	2.98067	3.29866	2.84275	2.8748	3.0062
	8.6	2.93675	2.99063	3.29104	2.84244	2.86111	3.01634
	8.8	2.9564	3.01596	3.32553	2.84154	2.86878	3.01969
	9	2.95786	3.03875	3.30952	2.86357	2.90173	3.02462
	9.2	2.94666	3.05544	3.30358	2.88598	2.91353	3.00598
	9.4	3.00034	3.05014	3.326	2.90478	2.9179	3.03087
	9.6	2.97918	3.05029	3.31667	2.87109	2.91655	3.05819
	9.8	2.99429	3.05096	3.32344	2.88675	2.92722	3.0784
	10	3.02823	3.07185	3.32982	2.91989	2.93586	3.08008
	10.2	2.96964	3.08652	3.32891	2.89955	2.94199	3.06889
	10.4	3.01132	3.07108	3.35806	2.90666	2.95319	3.1006
	10.6	3.01721	3.07078	3.38709	2.90062	2.95977	3.08398
	10.8	3.04769	3.09138	3.42292	2.93271	2.97689	3.09391
	11	3.06837	3.11455	3.42618	2.93135	2.97871	3.08928
	11.2	3.07299	3.12001	3.41613	2.96052	2.98543	3.13925
	11.4	3.06488	3.15317	3.41493	2.97627	2.99417	3.13379
	11.6	3.08722	3.14741	3.41071	2.97358	3.01085	3.11764
	11.8	3.10096	3.1805	3.41637	3.00497	3.00955	3.11774
	12	3.1195	3.17189	3.43987	3.01731	3.01093	3.1059
	12.2	3.16679	3.17451	3.46813	3.00174	2.97943	3.11546
	12.4	3.15101	3.21578	3.45387	2.99036	3.01101	3.13025
	12.6	3.14116	3.18405	3.43863	3.01111	3.04328	3.14095
	12.8	3.12648	3.21377	3.4791	3.01993	3.02652	3.15654
	13	3.14864	3.19435	3.49803	3.0299	3.03786	3.15535
	13.2	3.17162	3.19858	3.46809	3.02573	3.03445	3.14129
	13.4	3.14645	3.2149	3.49557	3.0255	3.04333	3.16731
	13.6	3.15925	3.17829	3.49769	3.02375	3.05063	3.18859
	13.8	3.17585	3.22296	3.49548	3.04549	3.0827	3.1614
	14	3.18388	3.25186	3.49408	3.04684	3.07028	3.16397
	14.2	3.19947	3.2259	3.48127	3.06931	3.05965	3.18037
	14.4	3.20051	3.22613	3.48841	3.05568	3.13331	3.2066
	14.6	3.22169	3.25976	3.48796	3.094	3.11126	3.22302
	14.8	3.21869	3.26814	3.4834	3.11482	3.12652	3.19033
	15	3.21872	3.2445	3.48978	3.09977	3.12228	3.22237
	15.2	3.24298	3.2717	3.51488	3.11288	3.10293	3.21274
	15.4	3.24215	3.27516	3.55129	3.12	3.09043	3.20913
	15.6	3.21968	3.27147	3.51932	3.1521	3.11017	3.20972
	15.8	3.23412	3.30063	3.5437	3.17045	3.16476	3.25643
	16	3.30005	3.33103	3.52719	3.18812	3.12308	3.21786
	16.2	3.28172	3.29387	3.56684	3.18194	3.14343	3.22911
	16.4	3.29083	3.32388	3.56762	3.21235	3.17198	3.25514
	16.6	3.30938	3.3384	3.56534	3.2088	3.17421	3.24344
	16.8	3.31948	3.32513	3.61288	3.20925	3.14892	3.2614
	17	3.34205	3.32713	3.5919	3.22471	3.17065	3.24478
	17.2	3.29986	3.35144	3.6186	3.1996	3.18087	3.25776
	17.4	3.31325	3.34319	3.59662	3.19825	3.19153	3.24778
	17.6	3.29559	3.33627	3.60948	3.20055	3.20205	3.27261
	17.8	3.32168	3.35834	3.56781	3.21792	3.18525	3.29735
	18	3.31117	3.36043	3.57085	3.2177	3.184	3.33194
	18.2	3.29231	3.34572	3.56358	3.23718	3.21699	3.32901
	18.4	3.29996	3.33234	3.57866	3.23306	3.22674	3.305
	18.6	3.31329	3.37346	3.58793	3.26655	3.24567	3.33553
	18.8	3.31228	3.32436	3.58921	3.27884	3.25345	3.3572
	19	3.30696	3.35494	3.56222	3.28478	3.26446	3.38018
	19.2	3.30874	3.33979	3.57491	3.27141	3.25375	3.38928
	19.4	3.3027	3.33274	3.57398	3.26837	3.24058	3.42564
	19.6	3.32278	3.31852	3.61152	3.29127	3.25708	3.40609
	19.8	3.33887	3.31116	3.62817	3.30359	3.25617	3.43928
	20	3.36947	3.31234	3.6175	3.30257	3.23669	3.44259
	20.2	3.38276	3.3406	3.63539	3.30941	3.26899	3.43522
	20.4	3.37476	3.37415	3.63304	3.34214	3.25984	3.44387
	20.6	3.38634	3.39828	3.58664	3.34726	3.26903	3.45785
	20.8	3.37509	3.37776	3.66354	3.34713	3.25326	3.46077
	21	3.36692	3.38705	3.65142	3.3315	3.27666	3.47629
	21.2	3.3886	3.40011	3.64748	3.35244	3.25556	3.45232
	21.4	3.39102	3.42399	3.68849	3.3365	3.26697	3.49031
	21.6	3.38335	3.39975	3.67445	3.34746	3.25668	3.47727
	21.8	3.3962	3.43348	3.66185	3.35134	3.27554	3.49507
	22	3.39884	3.40946	3.67515	3.33058	3.27687	3.51966
	22.2	3.40163	3.43668	3.71034	3.34534	3.29977	3.51839
	22.4	3.44269	3.43136	3.71614	3.35759	3.28855	3.5211
	22.6	3.43403	3.41072	3.69879	3.30728	3.33509	3.55338
	22.8	3.40949	3.39738	3.7195	3.33019	3.31173	3.55009
	23	3.44728	3.39652	3.75203	3.35671	3.31209	3.56939
	23.2	3.42495	3.42493	3.7397	3.36468	3.32434	3.55293
	23.4	3.4516	3.42673	3.75106	3.36657	3.31624	3.56994
	23.6	3.47736	3.45376	3.72563	3.38076	3.3354	3.55386
	23.8	3.44583	3.47202	3.73322	3.37231	3.37171	3.59799
	24	3.47802	3.47897	3.7082	3.37429	3.3668	3.57914
	24.2	3.47068	3.46938	3.70614	3.36794	3.37794	3.56688
	24.4	3.44541	3.47139	3.7237	3.39343	3.34769	3.54842
	24.6	3.47101	3.46337	3.75494	3.39919	3.34971	3.53793
	24.8	3.456	3.4662	3.73021	3.40338	3.39883	3.58062
	25	3.45886	3.50388	3.72664	3.40749	3.37942	3.53717
	25.2	3.46442	3.51837	3.75265	3.36757	3.35823	3.58628
	25.4	3.46227	3.53176	3.7288	3.38379	3.36191	3.59615
	25.6	3.44034	3.53791	3.74452	3.42824	3.35357	3.59761
	25.8	3.48212	3.54559	3.73009	3.41488	3.33916	3.56764
	26	3.50987	3.53492	3.72369	3.43517	3.36363	3.54851
	26.2	3.52012	3.5356	3.7261	3.43614	3.3738	3.58843
	26.4	3.53203	3.54943	3.70022	3.44448	3.36461	3.60174
	26.6	3.49863	3.54753	3.68637	3.43494	3.35774	3.61046
	26.8	3.47311	3.52689	3.71907	3.45732	3.38116	3.61458
	27	3.48315	3.55345	3.74004	3.45743	3.37444	3.62135
	27.2	3.49063	3.55075	3.72748	3.42201	3.4064	3.59113
	27.4	3.525	3.5822	3.70307	3.42312	3.3906	3.6068
	27.6	3.53033	3.55268	3.73115	3.42463	3.38982	3.61878
	27.8	3.53853	3.58056	3.71391	3.42862	3.3848	3.61406
	28	3.52489	3.56178	3.74568	3.41289	3.38204	3.63238
	28.2	3.51665	3.55909	3.72474	3.43911	3.40173	3.63144
	28.4	3.55383	3.56231	3.7442	3.46841	3.42234	3.64651
	28.6	3.5577	3.55681	3.75665	3.45515	3.40291	3.63873
	28.8	3.55867	3.57736	3.73004	3.47174	3.43247	3.66906
	29	3.56917	3.60123	3.74119	3.47792	3.43986	3.65754
	29.2	3.57352	3.60987	3.74281	3.48742	3.41771	3.66972
	29.4	3.58013	3.61308	3.742	3.44851	3.45209	3.63726
	29.6	3.63106	3.57873	3.77309	3.48085	3.48167	3.65124
	29.8	3.61419	3.58971	3.78469	3.46839	3.46867	3.66205
	30	3.59876	3.61389	3.7603	3.47761	3.45802	3.65758
	30.2	3.61206	3.59963	3.76834	3.48841	3.44905	3.64424
	30.4	3.60991	3.59477	3.75025	3.48945	3.47519	3.65067
	30.6	3.62219	3.58747	3.78202	3.44068	3.49083	3.65774
	30.8	3.65367	3.61298	3.77275	3.46471	3.46637	3.65852
	31	3.63617	3.6326	3.72626	3.46626	3.48207	3.65352
	31.2	3.62667	3.64406	3.77121	3.48218	3.49443	3.65277
	31.4	3.61277	3.62013	3.77502	3.49564	3.49297	3.67378
	31.6	3.6109	3.62622	3.7597	3.49894	3.4896	3.69013
	31.8	3.63599	3.65682	3.78153	3.50974	3.51668	3.71836
	32	3.66822	3.6745	3.78368	3.50447	3.51514	3.69049
	32.2	3.65926	3.66411	3.77066	3.51318	3.52501	3.70907
	32.4	3.67247	3.68234	3.79916	3.5196	3.51111	3.7145
	32.6	3.66898	3.69709	3.79803	3.5058	3.52789	3.73669
	32.8	3.69048	3.72036	3.75791	3.53243	3.54685	3.74859
	33	3.68345	3.70208	3.7657	3.5374	3.54038	3.73489
	33.2	3.65827	3.69019	3.77927	3.5321	3.54476	3.74567
	33.4	3.64243	3.71759	3.79264	3.49825	3.53684	3.75361
	33.6	3.69484	3.73009	3.76665	3.51143	3.54795	3.75276
	33.8	3.69258	3.72304	3.7529	3.50512	3.52751	3.74762
	34	3.70495	3.7808	3.74122	3.53412	3.53554	3.76416
	34.2	3.69943	3.747	3.73982	3.52655	3.55808	3.79122
	34.4	3.69946	3.7515	3.74953	3.54069	3.53758	3.79094
	34.6	3.70999	3.75351	3.78559	3.52994	3.52941	3.8183
	34.8	3.69118	3.74312	3.79126	3.54164	3.49632	3.78567
	35	3.71158	3.77299	3.79324	3.52914	3.5267	3.80866
	35.2	3.72208	3.80243	3.79903	3.5724	3.55264	3.81021
	35.4	3.70205	3.78027	3.82441	3.57702	3.56259	3.82733
	35.6	3.69793	3.75696	3.82498	3.57593	3.54324	3.79956
	35.8	3.72742	3.80206	3.83024	3.57567	3.52269	3.78986
	36	3.71873	3.81274	3.8405	3.56878	3.54434	3.77533
	36.2	3.73066	3.82125	3.84657	3.56564	3.51401	3.78734
	36.4	3.70433	3.83471	3.85495	3.55423	3.52387	3.82116
	36.6	3.70511	3.82662	3.86922	3.53302	3.56296	3.8198
	36.8	3.74592	3.85962	3.90274	3.53012	3.54183	3.79507
	37	3.74219	3.83509	3.86126	3.52985	3.56855	3.79686
	37.2	3.7167	3.81506	3.90397	3.56106	3.55559	3.81105
	37.4	3.71652	3.85842	3.88693	3.53196	3.53301	3.80686
	37.6	3.71927	3.85419	3.86258	3.57627	3.58459	3.8164
	37.8	3.73507	3.87037	3.85143	3.56864	3.58042	3.82672
	38	3.70103	3.84845	3.883	3.56385	3.58592	3.86888
	38.2	3.74134	3.8585	3.86975	3.53271	3.56396	3.87203
	38.4	3.77617	3.85892	3.86572	3.54444	3.56686	3.89008
	38.6	3.75784	3.8405	3.88183	3.57405	3.60548	3.87695
	38.8	3.76974	3.85935	3.90492	3.59292	3.59634	3.87633
	39	3.77639	3.87917	3.914	3.56776	3.59266	3.87556
	39.2	3.79284	3.92593	3.91609	3.55728	3.57749	3.8885
	39.4	3.78424	3.89438	3.86217	3.57119	3.58151	3.90603
	39.6	3.8013	3.87369	3.87612	3.56137	3.61349	3.89346
	39.8	3.80294	3.87825	3.90068	3.56731	3.63512	3.89564
	40	3.82107	3.90551	3.87413	3.56486	3.61573	3.85841
	40.2	3.80906	3.88012	3.85133	3.55995	3.62029	3.8793
	40.4	3.82557	3.8953	3.89243	3.55481	3.60906	3.90077
	40.6	3.80223	3.88667	3.86648	3.54629	3.61257	3.89
	40.8	3.82222	3.87625	3.88299	3.56912	3.59509	3.90499
	41	3.82603	3.90907	3.90076	3.55801	3.60841	3.90573
	41.2	3.81049	3.88439	3.9077	3.55741	3.62113	3.92707
	41.4	3.80612	3.89643	3.90919	3.56712	3.61463	3.88033
	41.6	3.85275	3.89531	3.93258	3.57225	3.58818	3.90486
	41.8	3.82359	3.90992	3.91786	3.58395	3.61682	3.91997
	42	3.8425	3.89581	3.89938	3.55303	3.62949	3.90464
	42.2	3.84551	3.90686	3.95841	3.5462	3.63072	3.89732
	42.4	3.84651	3.89017	3.94627	3.54645	3.63778	3.89719
	42.6	3.82981	3.90448	3.96414	3.55081	3.62547	3.88245
	42.8	3.84839	3.89256	3.96766	3.56898	3.65926	3.90008
	43	3.82959	3.90111	3.96199	3.60351	3.64386	3.89745
	43.2	3.84981	3.90247	3.96026	3.59397	3.6917	3.91902
	43.4	3.82485	3.92009	3.94945	3.57359	3.6613	3.94588
	43.6	3.83132	3.93247	3.97381	3.57799	3.66982	3.90757
	43.8	3.86513	3.95252	3.94626	3.62939	3.69135	3.93129
	44	3.82185	3.93361	3.99276	3.6343	3.6548	3.94963
	44.2	3.84626	3.96059	4.00618	3.61324	3.67522	3.92944
	44.4	3.82875	3.97657	4.00997	3.6112	3.6549	3.94729
	44.6	3.85052	3.94289	4.01405	3.65247	3.67957	3.95334
	44.8	3.87245	3.95092	4.01512	3.62882	3.68261	3.97746
	45	3.86591	3.95116	4.01021	3.66117	3.66224	3.99779
	45.2	3.85381	3.96969	3.99994	3.64037	3.64777	3.95518
	45.4	3.80815	3.97429	3.99737	3.61387	3.63639	3.95466
	45.6	3.82897	3.9648	4.01596	3.63697	3.67688	3.95973
	45.8	3.81253	3.9647	4.04552	3.66355	3.66169	3.98946
	46	3.8396	3.98727	4.03008	3.6453	3.6611	4.00356
	46.2	3.85998	3.98173	4.04466	3.66838	3.68106	3.98516
	46.4	3.82167	3.96707	4.04647	3.66107	3.69819	4.025
	46.6	3.84561	3.95014	3.99433	3.67487	3.67444	3.99554
	46.8	3.83959	3.98478	4.01127	3.65575	3.65019	4.00606
	47	3.85069	4.00153	4.02825	3.65647	3.68535	4.00631
	47.2	3.86854	3.99916	4.03763	3.69761	3.68371	3.97361
	47.4	3.88837	4.01359	4.00218	3.66933	3.70496	3.9694
	47.6	3.86203	3.99479	4.02008	3.67939	3.71391	3.98201
	47.8	3.87612	4.01479	4.04444	3.68905	3.71245	3.97857
	48	3.86979	3.99271	4.04239	3.69232	3.70028	3.9496
	48.2	3.87893	4.01412	4.05726	3.68253	3.71271	3.97601
	48.4	3.89138	3.99403	4.05801	3.65117	3.719	3.97062
	48.6	3.88778	4.01008	4.08428	3.66114	3.72053	3.95961
	48.8	3.91416	4.00515	4.08138	3.67691	3.76146	3.94828
	49	3.90075	3.99283	4.0888	3.69741	3.7816	3.94932
	49.2	3.89237	4.01732	4.05089	3.68304	3.73856	3.9581
	49.4	3.92486	4.04594	4.05871	3.68656	3.7511	3.99602
	49.6	3.90207	4.02612	4.07017	3.69379	3.77894	4.01685
	49.8	3.88554	4.01231	4.08845	3.66679	3.76932	3.95625
	50	3.87034	4.03285	4.07145	3.65195	3.7775	3.96715
	50.2	3.88261	3.99914	4.08922	3.67693	3.77734	3.99814
	50.4	3.91039	3.99945	4.08571	3.70064	3.76084	4.01117
	50.6	3.92054	4.00405	4.09013	3.70258	3.77366	4.00399
	50.8	3.9392	4.01611	4.10171	3.72483	3.75491	3.99719
	51	3.91195	4.01886	4.10436	3.70002	3.73963	3.99004
	51.2	3.91922	4.03162	4.10092	3.72248	3.74809	3.97749
	51.4	3.9336	4.02368	4.12204	3.72997	3.76391	3.96881
	51.6	3.94434	4.02717	4.12729	3.69986	3.74366	3.96968
	51.8	3.89778	4.0424	4.11614	3.71666	3.74311	3.96456
	52	3.94046	4.03689	4.12052	3.70046	3.76362	3.97754
	52.2	3.92394	4.03638	4.14312	3.70898	3.75037	3.99498
	52.4	3.92401	4.05528	4.11226	3.69892	3.75464	3.9726
	52.6	3.94283	4.02617	4.13294	3.6899	3.77291	3.97664
	52.8	3.97281	4.01693	4.11604	3.7195	3.76243	3.99293
	53	3.96696	3.99693	4.12047	3.71617	3.78824	4.0187
	53.2	3.9542	4.03612	4.11832	3.74352	3.78533	4.04011
	53.4	3.97758	3.99595	4.11915	3.75593	3.77667	4.03783
	53.6	3.9489	3.99728	4.13465	3.7573	3.77022	4.02048
	53.8	3.96502	4.01338	4.15451	3.75008	3.78153	4.0059
	54	3.9091	4.00439	4.16221	3.79545	3.78567	4.04123
	54.2	3.91574	4.03236	4.14101	3.76626	3.81291	4.03936
	54.4	3.93015	4.00859	4.13748	3.74215	3.81852	4.03291
	54.6	3.94672	4.03324	4.13125	3.75979	3.8008	4.02022
	54.8	3.92225	4.03178	4.14009	3.73974	3.79251	4.02362
	55	3.94402	4.04364	4.1359	3.76141	3.76539	4.0429
	55.2	3.95858	4.0551	4.14091	3.75659	3.75434	4.03494
	55.4	3.95321	4.06262	4.16888	3.7655	3.77811	4.02456
	55.6	3.93233	4.05385	4.14153	3.75103	3.75136	4.05013
	55.8	3.98549	4.02996	4.18021	3.75547	3.76733	4.08476
	56	3.94973	4.03323	4.16114	3.75779	3.78573	4.11437
	56.2	4.00688	4.01296	4.16111	3.76036	3.77173	4.1047
	56.4	3.97738	4.02364	4.16824	3.75339	3.79615	4.10191
	56.6	4.00113	4.04103	4.1624	3.75261	3.78046	4.10874
	56.8	3.97633	4.05306	4.17504	3.74454	3.77566	4.10759
	57	3.96612	4.01511	4.15831	3.76536	3.78212	4.12005
	57.2	3.93749	4.03719	4.14913	3.79516	3.80188	4.10225
	57.4	3.98184	4.02431	4.14293	3.77667	3.75876	4.09805
	57.6	3.94168	4.02876	4.15629	3.80006	3.76189	4.08661
	57.8	3.98218	4.03185	4.14932	3.80047	3.72605	4.0661
	58	3.97821	4.04951	4.18289	3.81785	3.77997	4.10124
	58.2	3.9778	4.0384	4.15612	3.79843	3.75981	4.1099
	58.4	4.02141	4.05277	4.18378	3.81104	3.76085	4.10664
	58.6	4.00728	4.075	4.16737	3.83996	3.74773	4.10587
	58.8	3.98827	4.09108	4.16345	3.83003	3.74128	4.128
	59	3.9923	4.05425	4.17297	3.8421	3.74648	4.10742
	59.2	3.98729	4.07496	4.15689	3.81579	3.7892	4.09129
	59.4	4.01135	4.06439	4.16601	3.84282	3.79649	4.12758
	59.6	4.01134	4.0506	4.13594	3.84032	3.77243	4.0822
	59.8	3.99425	4.08008	4.1744	3.83598	3.76924	4.1143
	60	4.00475	4.06105	4.18051	3.81963	3.77899	4.10747
	60.2	4.00656	4.08485	4.17889	3.83418	3.76661	4.10651
	60.4	4.01248	4.10038	4.18991	3.848	3.77029	4.10217
	60.6	4.02396	4.12715	4.22029	3.83398	3.79387	4.09314
	60.8	4.00697	4.13615	4.21007	3.81948	3.7749	4.12829
	61	4.02027	4.13053	4.20346	3.84117	3.7494	4.13766
	61.2	4.04522	4.09355	4.20183	3.83979	3.777	4.13816
	61.4	4.08168	4.10718	4.20163	3.85417	3.79137	4.12702
	61.6	4.05583	4.10669	4.19894	3.86796	3.75861	4.1256
	61.8	4.09112	4.12936	4.23297	3.84622	3.76433	4.1606
	62	4.08415	4.13137	4.21955	3.86025	3.79865	4.15475
	62.2	4.07004	4.12519	4.18321	3.87559	3.75716	4.13346
	62.4	4.07188	4.13019	4.20669	3.88476	3.75336	4.17443
	62.6	4.05187	4.15748	4.19146	3.85876	3.74147	4.16082
	62.8	4.05447	4.14788	4.21514	3.87289	3.74446	4.12185
	63	4.05579	4.1404	4.2318	3.87528	3.76473	4.15319
	63.2	4.05846	4.17204	4.23762	3.84221	3.75812	4.16236
	63.4	4.04464	4.15827	4.21902	3.84947	3.75425	4.17804
	63.6	4.06537	4.1533	4.20217	3.84786	3.79071	4.13505
	63.8	4.05075	4.13931	4.21305	3.85365	3.77692	4.1514
	64	4.04582	4.15522	4.19551	3.84517	3.76595	4.1181
	64.2	4.086	4.15834	4.23035	3.85814	3.78385	4.16132
	64.4	4.07599	4.16097	4.22162	3.88075	3.75587	4.15489
	64.6	4.06305	4.16212	4.22613	3.86152	3.75128	4.15561
	64.8	4.11777	4.18435	4.21951	3.86281	3.76199	4.17981
	65	4.08206	4.19691	4.21409	3.87404	3.75541	4.19877
	65.2	4.0798	4.17772	4.24017	3.85203	3.76039	4.19695
	65.4	4.09606	4.20281	4.24632	3.85984	3.77725	4.18298
	65.6	4.13089	4.19215	4.24773	3.86633	3.75391	4.20604
	65.8	4.13204	4.20885	4.23614	3.90687	3.76642	4.19814
	66	4.12666	4.21139	4.23451	3.89734	3.76055	4.19772
	66.2	4.12448	4.20422	4.25311	3.92074	3.7669	4.25059
	66.4	4.0816	4.18358	4.24441	3.8965	3.7798	4.25744
	66.6	4.15561	4.22947	4.23433	3.89452	3.77395	4.22052
	66.8	4.15993	4.21513	4.22775	3.89702	3.76666	4.25839
	67	4.14251	4.2322	4.22486	3.88323	3.76572	4.26784
	67.2	4.12068	4.22875	4.22205	3.86328	3.7724	4.2414
	67.4	4.13016	4.23046	4.22446	3.89539	3.78305	4.24695
	67.6	4.13255	4.23384	4.23516	3.90626	3.75536	4.2536
	67.8	4.14112	4.23589	4.26616	3.90886	3.7901	4.24514
	68	4.19201	4.2016	4.23221	3.9181	3.78179	4.22921
	68.2	4.18562	4.18295	4.24543	3.92084	3.82297	4.20063
	68.4	4.1889	4.21191	4.24772	3.89272	3.79449	4.205
	68.6	4.18533	4.20773	4.24495	3.89788	3.7909	4.23709
	68.8	4.12995	4.20277	4.26024	3.8974	3.80242	4.26136
	69	4.19144	4.19751	4.24814	3.9143	3.80143	4.23784
	69.2	4.18496	4.20267	4.23004	3.88706	3.80384	4.25923
	69.4	4.19078	4.23571	4.22412	3.91418	3.82079	4.28928
	69.6	4.18043	4.22708	4.23379	3.92802	3.83511	4.29853
	69.8	4.15879	4.18865	4.24846	3.91481	3.82766	4.2822
	70	4.1623	4.18893	4.23786	3.93239	3.83117	4.28963
	70.2	4.1781	4.18976	4.23623	3.95434	3.83733	4.27056
	70.4	4.17732	4.18956	4.18726	3.95623	3.84488	4.30338
	70.6	4.19747	4.17541	4.21747	3.93959	3.85376	4.29903
	70.8	4.21048	4.18724	4.21195	3.96024	3.85991	4.29338
	71	4.20095	4.22663	4.23178	3.9349	3.86504	4.28959
	71.2	4.2001	4.20004	4.24289	3.94892	3.87406	4.34465
	71.4	4.20318	4.19616	4.23834	3.96026	3.89104	4.32001
	71.6	4.22703	4.17779	4.25099	4.00333	3.86011	4.34072
	71.8	4.21651	4.20301	4.27211	3.97703	3.85575	4.2769
	72	4.21453	4.19717	4.2877	3.98581	3.85475	4.32804
	72.2	4.15585	4.25354	4.28034	3.96333	3.84107	4.33349
	72.4	4.16888	4.22486	4.30816	3.97921	3.85389	4.32931
	72.6	4.20199	4.21701	4.29998	4.00322	3.87066	4.35591
	72.8	4.20313	4.17901	4.29967	3.97302	3.89006	4.36395
	73	4.15121	4.18907	4.26081	3.98149	3.88807	4.36008
	73.2	4.19097	4.19899	4.2674	3.99204	3.87182	4.35695
	73.4	4.20532	4.22711	4.28729	3.96969	3.87747	4.33461
	73.6	4.19641	4.18484	4.28303	3.99183	3.88676	4.32241
	73.8	4.20956	4.18045	4.30034	3.97083	3.88521	4.33541
	74	4.22867	4.20052	4.31612	3.98465	3.89248	4.33085
	74.2	4.2351	4.18589	4.30473	3.99515	3.88416	4.32012
	74.4	4.21813	4.22871	4.31898	4.00444	3.85991	4.33337
	74.6	4.25991	4.21113	4.31278	3.99364	3.89871	4.31351
	74.8	4.18206	4.21117	4.30172	3.99412	3.87047	4.33169
	75	4.23336	4.25006	4.32813	3.99485	3.87496	4.33251
	75.2	4.22666	4.23051	4.34236	4.02564	3.89939	4.31598
	75.4	4.24367	4.27943	4.33747	4.01393	3.88062	4.32228
	75.6	4.24006	4.25497	4.35427	4.03625	3.90981	4.3247
	75.8	4.25315	4.25241	4.35371	4.02931	3.89458	4.33009
	76	4.26176	4.23003	4.34799	4.01147	3.88736	4.3499
	76.2	4.26025	4.24691	4.35116	4.0176	3.87924	4.38438
	76.4	4.25482	4.26425	4.35619	4.0291	3.90422	4.38204
	76.6	4.26324	4.23606	4.40494	4.00855	3.89262	4.39607
	76.8	4.26131	4.25614	4.37881	4.05967	3.87809	4.3791
	77	4.27295	4.22461	4.39742	4.03589	3.86386	4.3845
	77.2	4.28637	4.26083	4.38376	4.0483	3.86698	4.40902
	77.4	4.30944	4.26333	4.37984	4.04104	3.8594	4.44494
	77.6	4.28218	4.26425	4.41027	4.02282	3.8541	4.43156
	77.8	4.28663	4.24671	4.40288	4.05631	3.89673	4.46673
	78	4.28648	4.24748	4.4238	4.06123	3.92241	4.42158
	78.2	4.26186	4.24647	4.39261	4.06131	3.90901	4.43462
	78.4	4.27451	4.2349	4.38899	4.05038	3.9165	4.45663
	78.6	4.26123	4.25991	4.37442	4.06145	3.91653	4.4395
	78.8	4.30069	4.26047	4.38647	4.06615	3.90201	4.47746
	79	4.27787	4.25463	4.3782	4.02238	3.90191	4.43855
	79.2	4.30062	4.29783	4.39601	4.05236	3.89303	4.45408
	79.4	4.33405	4.30251	4.39358	4.04603	3.89706	4.44699
	79.6	4.3395	4.33045	4.3955	4.03687	3.90067	4.43689
	79.8	4.35968	4.31288	4.38905	4.02053	3.86235	4.4316
	80	4.35606	4.29951	4.3838	4.01092	3.88024	4.45939
	80.2	4.33753	4.31688	4.39041	4.00837	3.88249	4.39471
	80.4	4.33928	4.31856	4.38124	4.02412	3.8949	4.38096
	80.6	4.33596	4.29633	4.38148	4.00889	3.88761	4.34873
	80.8	4.33394	4.29906	4.38273	4.01362	3.90547	4.36673
	81	4.35198	4.29088	4.38875	4.02221	3.93302	4.39683
	81.2	4.34075	4.29493	4.3909	4.03027	3.91214	4.40831
	81.4	4.32971	4.30838	4.3952	4.01352	3.91204	4.40797
	81.6	4.3311	4.32083	4.3858	4.01656	3.91641	4.38116
	81.8	4.34267	4.3067	4.3906	4.02828	3.94364	4.39572
	82	4.35969	4.30598	4.39924	4.04542	3.96096	4.38599
	82.2	4.32449	4.30896	4.40537	4.0336	3.94398	4.39137
	82.4	4.33353	4.30346	4.40544	4.02811	3.94351	4.36231
	82.6	4.31711	4.33246	4.3971	4.03354	3.93398	4.39167
	82.8	4.3336	4.32139	4.3807	4.0019	3.89976	4.41949
	83	4.33762	4.34862	4.39231	4.00696	3.91837	4.39519
	83.2	4.35029	4.31824	4.3735	4.02654	3.92306	4.41778
	83.4	4.35498	4.33094	4.39039	4.04685	3.91403	4.42563
	83.6	4.33241	4.3677	4.42781	4.04071	3.91204	4.41479
	83.8	4.34946	4.35777	4.39346	4.02291	3.93656	4.41697
	84	4.35238	4.34013	4.37057	4.02094	3.9381	4.41315
	84.2	4.37084	4.34144	4.39163	4.04591	3.92672	4.39511
	84.4	4.37115	4.35394	4.41496	4.03641	3.90147	4.41346
	84.6	4.35738	4.32289	4.41752	4.04214	3.919	4.41256
	84.8	4.37976	4.34534	4.4097	4.04897	3.92091	4.42646
	85	4.37015	4.31399	4.41112	4.06811	3.91049	4.44166
	85.2	4.38307	4.35723	4.39201	4.06228	3.91846	4.44062
	85.4	4.35291	4.35583	4.41533	4.05238	3.92651	4.45097
	85.6	4.39201	4.36196	4.39807	4.06344	3.89754	4.44503
	85.8	4.37902	4.34636	4.39889	4.04852	3.90693	4.44937
	86	4.36705	4.36604	4.426	4.06328	3.88239	4.44505
	86.2	4.38373	4.35555	4.41967	4.07333	3.92127	4.42427
	86.4	4.39258	4.35122	4.3644	4.08447	3.90001	4.41252
	86.6	4.3873	4.35463	4.39195	4.0965	3.92174	4.43033
	86.8	4.36642	4.36053	4.37819	4.10947	3.91424	4.40903
	87	4.4051	4.37212	4.36268	4.09557	3.89971	4.41346
	87.2	4.40625	4.40356	4.36129	4.09942	3.885	4.42903
	87.4	4.37807	4.39036	4.38469	4.098	3.89468	4.42417
	87.6	4.38152	4.39324	4.39557	4.08421	3.91202	4.44404
	87.8	4.37877	4.40202	4.39255	4.09141	3.91508	4.44705
	88	4.38129	4.36683	4.41189	4.09847	3.89358	4.44065
	88.2	4.38962	4.38133	4.38623	4.0995	3.9023	4.40759
	88.4	4.33996	4.39673	4.39353	4.11844	3.87346	4.4499
	88.6	4.36845	4.3963	4.39026	4.11982	3.88575	4.46317
	88.8	4.3775	4.40068	4.40028	4.12138	3.90347	4.45903
	89	4.38841	4.39429	4.40801	4.14645	3.93154	4.47085
	89.2	4.39559	4.41645	4.40279	4.12942	3.90245	4.467
	89.4	4.39338	4.4508	4.41943	4.11772	3.96606	4.4559
	89.6	4.36883	4.42258	4.41741	4.1372	3.94524	4.4638
	89.8	4.36032	4.44138	4.43635	4.10656	3.94559	4.46377
	90	4.39287	4.46693	4.45155	4.15796	3.93405	4.46196
	90.2	4.39081	4.46408	4.45996	4.16312	3.92997	4.43472
	90.4	4.37632	4.43593	4.42797	4.14057	3.94425	4.48792
	90.6	4.39263	4.45138	4.45757	4.14946	3.95535	4.46942
	90.8	4.38927	4.45527	4.45326	4.13788	3.93892	4.49011
	91	4.39563	4.41511	4.43204	4.12864	3.93096	4.48419
	91.2	4.40637	4.4341	4.40324	4.14199	3.926	4.46586
	91.4	4.39994	4.41342	4.42417	4.13336	3.93366	4.46696
	91.6	4.36785	4.42162	4.43354	4.12685	3.93808	4.46815
	91.8	4.40208	4.42519	4.3896	4.14498	3.93666	4.48726
	92	4.39243	4.42503	4.41967	4.10964	3.9275	4.48525
	92.2	4.41384	4.43802	4.41824	4.13537	3.94189	4.49674
	92.4	4.40859	4.45437	4.41106	4.14821	3.95606	4.50688
	92.6	4.38975	4.44456	4.41101	4.16301	3.95075	4.50065
	92.8	4.4073	4.49143	4.45192	4.15946	3.92118	4.51489
	93	4.4132	4.47692	4.4375	4.14353	3.94657	4.5354
	93.2	4.3931	4.45095	4.45011	4.1566	3.90776	4.54283
	93.4	4.37234	4.43865	4.47453	4.18654	3.9172	4.5122
	93.6	4.34972	4.43125	4.41579	4.16489	3.94827	4.51125
	93.8	4.37372	4.43662	4.41958	4.15989	3.94309	4.54522
	94	4.37567	4.40817	4.43833	4.17836	3.96445	4.54932
	94.2	4.37119	4.42246	4.4584	4.16475	3.94844	4.52952
	94.4	4.37178	4.42021	4.43672	4.16169	3.95868	4.5105
	94.6	4.38373	4.43749	4.4526	4.16642	3.92522	4.52392
	94.8	4.3825	4.42992	4.44845	4.17299	3.93302	4.52931
	95	4.40772	4.42917	4.44707	4.18043	3.98099	4.51384
	95.2	4.37971	4.45589	4.47464	4.18858	3.99378	4.51658
	95.4	4.38592	4.42235	4.44257	4.1993	3.96047	4.51896
	95.6	4.39028	4.3983	4.44143	4.1922	3.98393	4.50786
	95.8	4.41353	4.38778	4.42352	4.16597	3.97462	4.51413
	96	4.41104	4.40765	4.42969	4.17114	3.96683	4.50914
	96.2	4.42018	4.40464	4.44987	4.18629	3.95734	4.56462
	96.4	4.40587	4.41872	4.45147	4.1637	4.0057	4.557
	96.6	4.44026	4.38605	4.45538	4.17657	3.96736	4.5655
	96.8	4.41785	4.4201	4.414	4.16254	3.95878	4.55727
	97	4.42838	4.41265	4.39661	4.17745	3.98021	4.57166
	97.2	4.44759	4.41861	4.43102	4.16857	4.00457	4.57169
	97.4	4.42748	4.45286	4.41936	4.1715	3.98341	4.5734
	97.6	4.41457	4.43466	4.43137	4.17609	3.98434	4.60306
	97.8	4.39904	4.46992	4.41727	4.17515	3.99267	4.56084
	98	4.42028	4.44409	4.40374	4.18993	3.96093	4.58807
	98.2	4.43394	4.46503	4.42603	4.19978	3.98733	4.60354
	98.4	4.43398	4.47144	4.44329	4.18591	3.96653	4.59265
	98.6	4.44056	4.46936	4.44177	4.21426	3.99617	4.58777
	98.8	4.45721	4.46364	4.45821	4.22512	4.00212	4.61127
	99	4.45206	4.454	4.44377	4.22306	4.00455	4.6284
	99.2	4.42975	4.47137	4.44483	4.23683	3.97438	4.58897
	99.4	4.43904	4.48944	4.41881	4.23022	3.98643	4.58782
	99.6	4.44085	4.50502	4.44152	4.23227	4.00509	4.59956
	99.8	4.4595	4.47244	4.44703	4.24601	3.98941	4.63325
	100	4.44471	4.48378	4.4495	4.24467	3.99812	4.61745
	100.2	4.46477	4.49831	4.44665	4.22921	4.00383	4.66482
	100.4	4.47652	4.48793	4.44157	4.22812	3.99477	4.62996
	100.6	4.46913	4.4797	4.45326	4.2182	3.97154	4.623
	100.8	4.48483	4.47017	4.4469	4.21876	4.00027	4.613
	101	4.4723	4.49338	4.47926	4.22348	4.01129	4.59385
	101.2	4.47715	4.49039	4.45851	4.2158	4.00292	4.61788
	101.4	4.49013	4.45442	4.44704	4.1854	3.98495	4.63029
	101.6	4.49136	4.49216	4.46354	4.2137	4.01395	4.64148
	101.8	4.47616	4.48851	4.4983	4.19502	4.01397	4.62559
	102	4.46688	4.49556	4.47594	4.20087	4.02968	4.61561
	102.2	4.475	4.49387	4.48149	4.19451	4.03256	4.61018
	102.4	4.50357	4.51755	4.45843	4.18047	4.05075	4.61427
	102.6	4.52146	4.48397	4.45538	4.19743	4.05414	4.59518
	102.8	4.49955	4.47744	4.46641	4.2236	4.04789	4.59481
	103	4.48702	4.48655	4.46293	4.21831	4.03456	4.59795
	103.2	4.52756	4.48597	4.45808	4.19642	4.0334	4.61681
	103.4	4.5313	4.47605	4.46547	4.23736	4.02565	4.63857
	103.6	4.54477	4.45857	4.453	4.23408	4.0283	4.6213
	103.8	4.5564	4.50603	4.446	4.20249	4.02888	4.64732
	104	4.55425	4.5228	4.43269	4.22548	4.00926	4.60522
	104.2	4.53709	4.5359	4.44159	4.21745	4.01668	4.61136
	104.4	4.5189	4.54846	4.43356	4.23167	4.00222	4.58985
	104.6	4.54455	4.50519	4.43533	4.24241	4.01077	4.58363
	104.8	4.53666	4.48914	4.43872	4.22133	3.98465	4.58498
	105	4.50952	4.49482	4.43869	4.22788	4.00736	4.57151
	105.2	4.52218	4.52395	4.44273	4.20153	3.99795	4.60496
	105.4	4.56211	4.49972	4.42977	4.19168	3.99886	4.59332
	105.6	4.57063	4.48902	4.44546	4.1994	3.99732	4.57598
	105.8	4.54672	4.50164	4.47162	4.18019	3.99593	4.58367
	106	4.57789	4.51747	4.48104	4.2079	3.99541	4.58396
	106.2	4.57629	4.5117	4.47303	4.19814	3.99817	4.59979
	106.4	4.56959	4.51346	4.46623	4.18082	4.02333	4.60373
	106.6	4.61329	4.50936	4.44694	4.18206	3.99573	4.57878
	106.8	4.59305	4.53359	4.45326	4.1968	4.01642	4.56584
	107	4.59002	4.53127	4.46278	4.17579	3.99801	4.55951
	107.2	4.62121	4.52746	4.46425	4.19437	4.01637	4.57182
	107.4	4.59569	4.50384	4.43311	4.20008	4.01776	4.56563
	107.6	4.60448	4.52549	4.44244	4.19539	4.03893	4.55439
	107.8	4.61129	4.5351	4.42382	4.19512	4.04762	4.55206
	108	4.60107	4.527	4.41975	4.21989	4.04535	4.5249
	108.2	4.60051	4.52968	4.41683	4.19923	4.05301	4.56138
	108.4	4.60178	4.50762	4.41709	4.22442	4.05478	4.53278
	108.6	4.5945	4.51576	4.41637	4.21747	4.05073	4.51589
	108.8	4.58526	4.53325	4.43508	4.19448	4.04898	4.54966
	109	4.61974	4.52158	4.41015	4.19232	4.01743	4.5968
	109.2	4.60172	4.52033	4.40375	4.19487	4.0161	4.59419
	109.4	4.58837	4.50865	4.41617	4.19132	4.03703	4.59266
	109.6	4.59966	4.52796	4.41266	4.23113	4.05748	4.57299
	109.8	4.62285	4.53615	4.43249	4.22288	4.05188	4.59682
	110	4.59782	4.52824	4.44781	4.21356	4.04225	4.57999
	110.2	4.60198	4.58656	4.43308	4.22648	4.05016	4.60705
	110.4	4.59931	4.57678	4.43474	4.21917	4.05069	4.59749
	110.6	4.58772	4.59686	4.45236	4.22928	4.02728	4.61211
	110.8	4.62931	4.59457	4.46258	4.24294	4.06196	4.58965
	111	4.63004	4.57023	4.47036	4.23817	4.0509	4.59464
	111.2	4.6033	4.57843	4.44469	4.24177	4.06304	4.6078
	111.4	4.60853	4.56967	4.4503	4.22753	4.04858	4.59592
	111.6	4.59613	4.56328	4.46338	4.22231	4.0673	4.58553
	111.8	4.61891	4.57573	4.49097	4.22665	4.04452	4.5852
	112	4.59045	4.55242	4.47282	4.23717	4.06975	4.60234
	112.2	4.59524	4.55803	4.45855	4.23554	4.04829	4.60908
	112.4	4.61794	4.54095	4.48353	4.2589	4.05955	4.61758
	112.6	4.61129	4.56168	4.49177	4.25112	4.03788	4.61046
	112.8	4.61832	4.55712	4.45668	4.21534	4.06394	4.61731
	113	4.59953	4.55461	4.45141	4.2161	4.09363	4.6505
	113.2	4.61306	4.56187	4.50053	4.23956	4.06384	4.65272
	113.4	4.59004	4.56382	4.47366	4.22864	4.06468	4.63304
	113.6	4.59586	4.55625	4.48678	4.24481	4.06362	4.66164
	113.8	4.59972	4.55187	4.47977	4.25074	4.06609	4.63776
	114	4.62653	4.55331	4.46813	4.25344	4.0714	4.6566
	114.2	4.60727	4.56732	4.50602	4.24698	4.07056	4.63598
	114.4	4.64905	4.57276	4.47375	4.26136	4.09118	4.63644
	114.6	4.65172	4.57977	4.47948	4.28131	4.05186	4.63972
	114.8	4.61696	4.57094	4.46293	4.27035	4.08771	4.6594
	115	4.60271	4.58682	4.46059	4.26165	4.0821	4.64287
	115.2	4.63212	4.5679	4.45068	4.25886	4.08597	4.66975
	115.4	4.63151	4.57337	4.43822	4.26061	4.08559	4.63871
	115.6	4.62393	4.57047	4.45023	4.27845	4.08302	4.62361
	115.8	4.65966	4.56316	4.4684	4.25613	4.07799	4.64959
	116	4.62817	4.58054	4.42837	4.25829	4.05696	4.65507
	116.2	4.63584	4.55898	4.46126	4.24684	4.10077	4.66355
	116.4	4.64924	4.5845	4.45682	4.25745	4.06252	4.64614
	116.6	4.6701	4.5629	4.44188	4.26396	4.07816	4.66119
	116.8	4.65982	4.57654	4.42694	4.26643	4.10525	4.65843
	117	4.65589	4.54721	4.44053	4.26154	4.10773	4.64262
	117.2	4.64689	4.56337	4.44702	4.27852	4.10236	4.65284
	117.4	4.63244	4.58966	4.45483	4.25019	4.06385	4.66031
	117.6	4.62837	4.56538	4.4623	4.25824	4.07744	4.68581
	117.8	4.61559	4.56382	4.43861	4.25159	4.06223	4.6527
	118	4.58988	4.5875	4.46591	4.27116	4.08242	4.68799
	118.2	4.59539	4.58141	4.4521	4.25372	4.07159	4.70529
	118.4	4.63131	4.57431	4.45601	4.2876	4.04037	4.66693
	118.6	4.61743	4.59349	4.4881	4.24901	4.02064	4.66484
	118.8	4.61938	4.55671	4.47752	4.27103	4.057	4.6695
	119	4.61124	4.59315	4.47199	4.25966	4.05412	4.68305
	119.2	4.63595	4.6202	4.49206	4.28863	4.07174	4.69222
	119.4	4.62316	4.57366	4.51053	4.28306	4.0712	4.71071
	119.6	4.65125	4.55328	4.50034	4.28493	4.0604	4.72724
	119.8	4.66246	4.56109	4.47747	4.29023	4.09848	4.71094
	120	4.65939	4.59831	4.46525	4.26806	4.08473	4.76483
	120.2	4.67618	4.58629	4.4597	4.28796	4.09597	4.73871
	120.4	4.67274	4.57702	4.46984	4.27593	4.10028	4.73041
	120.6	4.66508	4.5755	4.46269	4.27802	4.08674	4.75152
	120.8	4.71199	4.57352	4.48284	4.27903	4.08409	4.77878
	121	4.70094	4.60394	4.45558	4.27379	4.09694	4.74847
	121.2	4.70197	4.59121	4.46261	4.27446	4.06368	4.7477
	121.4	4.66069	4.59481	4.46117	4.2879	4.10173	4.78161
	121.6	4.6494	4.5723	4.45963	4.2752	4.08438	4.78985
	121.8	4.66547	4.594	4.48205	4.28598	4.07362	4.80289
	122	4.64912	4.58047	4.48879	4.29122	4.09048	4.80669
	122.2	4.67996	4.58343	4.46929	4.29254	4.07796	4.83079
	122.4	4.68692	4.60779	4.47223	4.31812	4.0886	4.80293
	122.6	4.70294	4.59775	4.45132	4.30248	4.08641	4.78244
	122.8	4.68929	4.60664	4.4532	4.30217	4.07664	4.82864
	123	4.66729	4.60927	4.51306	4.34293	4.09927	4.83774
	123.2	4.65962	4.59462	4.4775	4.31713	4.08467	4.82491
	123.4	4.70332	4.59822	4.47707	4.30395	4.08342	4.80178
	123.6	4.71031	4.61291	4.48431	4.32069	4.09845	4.80677
	123.8	4.70038	4.6098	4.47005	4.31499	4.07566	4.78732
	124	4.70882	4.61349	4.46765	4.30016	4.09006	4.77633
	124.2	4.72793	4.65446	4.45639	4.32806	4.09755	4.80101
	124.4	4.70894	4.62926	4.49261	4.32712	4.08568	4.80197
	124.6	4.69552	4.62256	4.47088	4.32339	4.09941	4.78436
	124.8	4.70778	4.61466	4.50735	4.32676	4.10634	4.78709
	125	4.70227	4.63912	4.48708	4.32704	4.08491	4.78761
	125.2	4.72503	4.66564	4.51509	4.3252	4.07863	4.80962
	125.4	4.73463	4.66592	4.51584	4.30779	4.11653	4.80114
	125.6	4.69295	4.66153	4.5107	4.34392	4.09326	4.82487
	125.8	4.74239	4.64092	4.50394	4.332	4.09024	4.79711
	126	4.70926	4.63896	4.51983	4.34652	4.108	4.82374
	126.2	4.7161	4.66644	4.48509	4.34764	4.10554	4.80391
	126.4	4.72273	4.63461	4.45232	4.33391	4.07823	4.80092
	126.6	4.70057	4.6421	4.44781	4.32322	4.09917	4.80582
	126.8	4.72815	4.63983	4.46503	4.31675	4.10138	4.86021
	127	4.71393	4.63808	4.45094	4.34314	4.08486	4.85312
	127.2	4.71791	4.65888	4.46789	4.31513	4.07005	4.83439
	127.4	4.72459	4.64341	4.48685	4.35256	4.06244	4.79412
	127.6	4.71899	4.62111	4.47592	4.34146	4.07163	4.80488
	127.8	4.7195	4.63988	4.47016	4.33995	4.08909	4.85098
	128	4.75162	4.62307	4.48864	4.35849	4.1058	4.84394
	128.2	4.75957	4.6359	4.49955	4.34103	4.08495	4.84921
	128.4	4.74194	4.67635	4.49374	4.34802	4.0587	4.86405
	128.6	4.7023	4.65736	4.50882	4.37336	4.05177	4.84872
	128.8	4.7109	4.63703	4.51208	4.35887	4.06137	4.85143
	129	4.7252	4.63574	4.51296	4.35856	4.05277	4.88455
	129.2	4.70267	4.64496	4.53479	4.38687	4.06374	4.87794
	129.4	4.71006	4.64335	4.5105	4.39703	4.06551	4.89489
	129.6	4.72613	4.62763	4.4935	4.37702	4.05844	4.88929
	129.8	4.71127	4.61736	4.51426	4.36016	4.03918	4.88536
	130	4.71925	4.6138	4.50901	4.37596	4.07334	4.89461
	130.2	4.72579	4.64122	4.51846	4.37657	4.09295	4.85423
	130.4	4.73332	4.63693	4.50305	4.37693	4.08548	4.83693
	130.6	4.72382	4.61625	4.51411	4.37711	4.08792	4.85409
	130.8	4.73445	4.60569	4.50711	4.36477	4.07572	4.84674
	131	4.72258	4.59952	4.53196	4.38012	4.09189	4.85011
	131.2	4.72005	4.63849	4.52077	4.34308	4.10525	4.85236
	131.4	4.71341	4.64135	4.51069	4.345	4.09202	4.82599
	131.6	4.70909	4.65324	4.48963	4.36577	4.07817	4.86192
	131.8	4.73504	4.60786	4.50969	4.37765	4.0934	4.86964
	132	4.74318	4.62414	4.52111	4.37182	4.0958	4.85688
	132.2	4.73283	4.63717	4.50794	4.35461	4.11092	4.8456
	132.4	4.72346	4.61366	4.53064	4.37304	4.10435	4.85592
	132.6	4.73151	4.6478	4.51778	4.39329	4.09988	4.85665
	132.8	4.72741	4.68205	4.51706	4.39581	4.10239	4.82037
	133	4.74628	4.6869	4.53768	4.40173	4.10392	4.84034
	133.2	4.72057	4.67581	4.53841	4.40591	4.10811	4.84804
	133.4	4.72034	4.66776	4.52334	4.39458	4.10008	4.83214
	133.6	4.7215	4.68727	4.50549	4.3884	4.09852	4.86134
	133.8	4.68366	4.67633	4.50405	4.39554	4.09597	4.86258
	134	4.69315	4.68276	4.51908	4.38624	4.09503	4.82866
	134.2	4.72981	4.67176	4.54622	4.39138	4.08995	4.82896
	134.4	4.73353	4.69902	4.53797	4.38567	4.09414	4.80088
	134.6	4.70383	4.7071	4.55372	4.40502	4.06536	4.82869
	134.8	4.73219	4.69339	4.56666	4.41738	4.09926	4.85802
	135	4.71847	4.69217	4.55826	4.40728	4.08166	4.85424
	135.2	4.72121	4.68547	4.56026	4.40968	4.10143	4.83973
	135.4	4.73699	4.69759	4.55271	4.39574	4.09476	4.85068
	135.6	4.72978	4.70534	4.55313	4.40117	4.09853	4.83992
	135.8	4.72028	4.69174	4.5497	4.41113	4.07264	4.88309
	136	4.71747	4.69052	4.54077	4.38508	4.09693	4.85112
	136.2	4.71019	4.68233	4.54972	4.39432	4.10881	4.85564
	136.4	4.72861	4.73428	4.52165	4.38723	4.115	4.87876
	136.6	4.72662	4.7042	4.54007	4.37764	4.09647	4.88371
	136.8	4.74265	4.69903	4.51903	4.3784	4.111	4.89256
	137	4.74742	4.70631	4.52391	4.40736	4.09483	4.88848
	137.2	4.75526	4.70562	4.50607	4.41923	4.10253	4.88705
	137.4	4.74543	4.72892	4.54033	4.41445	4.09319	4.88816
	137.6	4.74306	4.68816	4.53383	4.40095	4.11022	4.88918
	137.8	4.75612	4.70331	4.53563	4.41219	4.07282	4.88504
	138	4.77499	4.69822	4.5422	4.44659	4.11151	4.87811
	138.2	4.753	4.72767	4.53124	4.41374	4.09855	4.87856
	138.4	4.74573	4.70279	4.50557	4.43364	4.09191	4.90745
	138.6	4.77308	4.70843	4.52842	4.42158	--	4.87383
	138.8	4.75891	4.70513	4.52891	4.43963	--	4.88941
	139	4.77409	4.6848	4.53801	4.41306	--	4.85507
	139.2	4.7796	4.69786	4.5435	4.40716	--	4.87481
	139.4	4.78224	4.7084	4.52241	4.42224	--	4.9019
	139.6	4.77389	4.70391	4.54227	4.43766	--	4.91232
	139.8	4.79385	4.7197	4.52957	4.41962	--	4.89544
	140	4.79321	4.74347	4.51887	4.41725	--	4.8941
	140.2	4.77167	4.72	4.5545	4.40259	--	4.885
	140.4	4.79112	4.73222	4.54911	4.3861	--	4.85723
	140.6	4.80707	4.72437	4.58484	4.43244	--	4.85811
	140.8	4.79221	4.72096	4.56365	4.43317	--	4.85219
	141	4.80528	4.73734	4.57175	4.4483	--	4.89059
	141.2	4.77143	4.75156	4.57391	4.44258	--	4.87976
	141.4	4.77392	4.75307	4.56308	4.43793	--	4.8905
	141.6	4.77722	4.75136	4.57628	4.43856	--	4.86378
	141.8	4.75246	4.75269	4.58764	4.40605	--	4.88602
	142	4.78125	4.77574	4.56439	4.42843	--	4.87158
	142.2	4.78693	4.73845	4.55701	4.43099	--	4.86026
	142.4	4.82349	4.73572	4.55439	4.4308	--	4.87439
	142.6	4.80186	4.72149	4.5492	4.44313	--	4.86695
	142.8	4.78884	4.71752	4.55779	4.4219	--	4.88894
	143	4.78738	4.73491	4.56565	4.41871	--	4.86969
	143.2	4.8075	4.75593	4.55526	4.4302	--	4.89071
	143.4	4.79681	4.74938	4.54994	4.42739	--	4.90625
	143.6	4.78184	4.7427	4.58197	4.41771	--	4.89827
	143.8	4.77971	4.75045	4.52165	4.38096	--	4.91526
	144	4.77646	4.7678	4.5532	4.38264	--	--
	144.2	4.80834	4.75063	4.55822	4.38824	--	--
	144.4	4.81431	4.76193	4.57504	4.4028	--	--
	144.6	4.80375	4.74365	4.5827	4.415	--	--
	144.8	4.81156	4.75444	4.5742	4.41723	--	--
	145	4.80937	4.73949	4.57514	4.41573	--	--
	145.2	4.80193	4.7721	4.57934	4.41052	--	--
	145.4	4.8036	4.74132	4.57406	4.41709	--	--
	145.6	4.79961	4.72597	4.58265	4.42289	--	--
	145.8	4.80789	4.73087	4.56766	4.41742	--	--
	146	4.77652	4.74143	4.56513	4.43947	--	--
	146.2	4.7887	4.69213	4.5532	4.41874	--	--
	146.4	4.79862	4.70612	4.54603	4.42676	--	--
	146.6	4.82898	4.71457	4.56867	4.41335	--	--
	146.8	4.80405	4.67984	4.59234	4.43412	--	--
	147	4.81223	4.68673	4.58037	4.43003	--	--
	147.2	4.80812	4.69591	4.57587	4.44181	--	--
	147.4	4.80257	4.66559	4.59047	4.43008	--	--
	147.6	4.81773	4.69101	4.59672	4.42924	--	--
	147.8	4.83523	4.66623	4.61515	4.42732	--	--
	148	4.86081	4.68545	4.58774	4.41866	--	--
	148.2	4.82539	4.68111	4.58952	4.42871	--	--
	148.4	4.80592	4.70571	4.57737	4.42594	--	--
	148.6	4.81505	4.72616	4.58987	4.4237	--	--
	148.8	4.82053	4.7279	4.60296	4.4233	--	--
	149	4.82418	4.70142	4.59931	4.42687	--	--
	149.2	4.81149	4.70372	4.59063	4.39718	--	--
	149.4	4.83279	4.69536	4.6189	4.42485	--	--
	149.6	4.8122	4.70372	4.61624	4.40936	--	--
	149.8	4.79428	4.68845	4.6234	4.41913	--	--
	150	4.8038	4.70373	4.61916	4.42366	--	--
	150.2	4.80068	4.7045	4.61018	4.39896	--	--
	150.4	4.83174	4.69933	4.59505	4.39838	--	--
	150.6	4.84039	4.67308	4.5967	4.39706	--	--
	150.8	4.83795	4.69934	4.5782	4.38845	--	--
	151	4.87158	4.64561	4.57439	4.42053	--	--
	151.2	4.85191	4.67829	4.6198	4.44645	--	--
	151.4	4.83014	4.69187	4.59313	4.44052	--	--
	151.6	4.83055	4.6839	4.5967	4.42212	--	--
	151.8	4.81811	4.69547	4.59601	4.39939	--	--
	152	4.81658	4.69207	4.59338	4.4031	--	--
	152.2	4.79987	4.72233	4.60859	4.40706	--	--
	152.4	4.82119	4.72217	4.63184	4.42982	--	--
	152.6	4.83374	4.74597	4.608	4.41063	--	--
	152.8	4.81937	4.73171	4.60831	4.42787	--	--
	153	4.8209	4.69161	4.61174	4.41934	--	--
	153.2	4.81305	4.72068	4.65198	4.42795	--	--
	153.4	4.81089	4.71374	4.62777	4.42004	--	--
	153.6	4.81178	4.74402	4.67375	4.42452	--	--
	153.8	4.82341	4.71789	4.63884	4.4196	--	--
	154	4.81055	4.69292	4.63628	4.4412	--	--
	154.2	4.82704	4.73715	4.64912	4.44757	--	--
	154.4	4.80846	4.77054	4.66064	4.44431	--	--
	154.6	4.82223	4.75761	4.65487	4.43906	--	--
	154.8	4.83682	4.77673	4.67277	4.43364	--	--
	155	4.83689	4.74386	4.66617	4.40515	--	--
	155.2	4.84215	4.75717	4.66045	4.40374	--	--
	155.4	4.84025	4.74993	4.64852	4.42382	--	--
	155.6	4.84228	4.74032	4.64599	4.3889	--	--
	155.8	4.82533	4.71759	4.67235	4.40199	--	--
	156	4.81818	4.73647	4.66197	4.37847	--	--
	156.2	4.83494	4.69744	4.66232	4.39138	--	--
	156.4	4.86625	4.70638	4.65685	4.41599	--	--
	156.6	4.8686	4.70382	4.65026	4.44488	--	--
	156.8	4.87457	4.69444	4.6693	4.43448	--	--
	157	4.89199	4.69915	4.69556	4.43776	--	--
	157.2	4.89719	4.72029	4.66497	4.42405	--	--
	157.4	4.87637	4.70106	4.62515	4.45415	--	--
	157.6	4.86675	4.73938	4.65664	4.42969	--	--
	157.8	4.88256	4.70776	4.66138	4.43108	--	--
	158	4.86329	4.73062	4.65187	4.45373	--	--
	158.2	4.8751	4.72082	4.65054	4.42801	--	--
	158.4	4.86988	4.71354	4.67882	4.43293	--	--
	158.6	4.87066	4.71064	4.6647	4.43468	--	--
	158.8	4.87296	4.74321	4.66121	4.44481	--	--
	159	4.89599	4.73446	4.66282	4.45505	--	--
	159.2	4.88188	4.73257	4.6538	4.43172	--	--
	159.4	4.88252	4.72805	4.67984	4.44795	--	--
	159.6	4.89114	4.75954	4.66828	4.44887	--	--
	159.8	4.89758	4.77233	4.65456	4.44665	--	--
	160	4.89533	4.74343	4.6549	4.45387	--	--
	160.2	4.86191	4.72151	4.65001	4.43503	--	--
	160.4	4.86102	4.68815	4.62561	4.41338	--	--
	160.6	4.87905	4.65628	4.65345	4.43941	--	--
	160.8	4.85059	4.68862	4.62814	4.42407	--	--
	161	4.85143	4.70209	4.62516	4.42504	--	--
	161.2	4.8413	4.74146	4.6431	4.43696	--	--
	161.4	4.84493	4.73	4.64483	4.42409	--	--
	161.6	4.82427	4.74512	4.63376	4.47287	--	--
	161.8	4.83867	4.7117	4.61375	4.43822	--	--
	162	4.85783	4.73066	4.65287	4.44418	--	--
	162.2	4.86382	4.72712	4.65727	4.45126	--	--
	162.4	4.86214	4.73749	4.65328	4.43864	--	--
	162.6	4.86234	4.72487	4.63982	4.44453	--	--
	162.8	4.83774	4.74754	4.63666	4.4513	--	--
	163	4.82789	4.7283	4.64039	4.45058	--	--
	163.2	4.85362	--	4.63365	4.44628	--	--
	163.4	4.83513	--	4.66049	4.45194	--	--
	163.6	4.81269	--	4.656	4.469	--	--
	163.8	4.84746	--	4.65231	4.47818	--	--
	164	4.80416	--	4.62981	4.43831	--	--
	164.2	4.85013	--	4.65239	4.44172	--	--
	164.4	4.83914	--	4.66841	4.48567	--	--
	164.6	4.82452	--	4.67332	4.46992	--	--
	164.8	4.83329	--	4.66949	4.50214	--	--
	165	4.82183	--	4.64692	4.45549	--	--
	165.2	4.79002	--	4.63704	4.46399	--	--
	165.4	4.8172	--	4.61763	4.46002	--	--
	165.6	4.83786	--	4.62801	4.47508	--	--
	165.8	4.82516	--	4.64215	4.4734	--	--
	166	4.85926	--	4.63581	4.45344	--	--
	166.2	4.8473	--	4.65436	4.47646	--	--
	166.4	4.84601	--	4.61331	4.478	--	--
	166.6	4.86089	--	4.6448	4.45556	--	--
	166.8	4.85836	--	4.64842	4.44653	--	--
	167	4.89531	--	4.62765	4.46718	--	--
	167.2	4.87249	--	4.64227	4.46838	--	--
	167.4	4.88061	--	4.6368	4.47124	--	--
	167.6	4.88227	--	4.64941	4.4474	--	--
	167.8	4.86729	--	4.63082	4.4613	--	--
	168	4.89418	--	4.61798	4.46084	--	--
	168.2	4.87609	--	4.64555	4.46687	--	--
	168.4	4.85274	--	4.63907	4.46318	--	--
	168.6	4.87594	--	4.64057	4.4426	--	--
	168.8	4.85582	--	4.64504	4.44688	--	--
	169	4.84769	--	4.66594	4.45012	--	--
	169.2	4.84416	--	4.66648	4.44669	--	--
	169.4	4.86672	--	4.66022	4.48184	--	--
	169.6	4.84539	--	4.63982	4.46251	--	--
	169.8	4.82993	--	4.64565	4.45178	--	--
	170	4.83874	--	4.63709	4.42657	--	--
	170.2	4.84977	--	4.65986	4.46005	--	--
	170.4	4.86514	--	4.61896	4.46097	--	--
	170.6	4.85088	--	4.67455	4.46581	--	--
	170.8	4.85417	--	4.6368	4.47428	--	--
	171	4.85316	--	4.63929	4.46366	--	--
	171.2	4.89772	--	4.63707	4.46534	--	--
	171.4	4.8602	--	4.63004	4.45922	--	--
	171.6	4.85525	--	4.63079	4.46781	--	--
	171.8	4.87169	--	4.63032	--	--	--
	172	4.87261	--	4.63888	--	--	--
	172.2	4.89164	--	4.67326	--	--	--
	172.4	4.86955	--	4.66985	--	--	--
	172.6	4.87903	--	4.69183	--	--	--
	172.8	4.88773	--	4.67473	--	--	--
	173	4.90657	--	4.67759	--	--	--
	173.2	4.89872	--	4.65413	--	--	--
	173.4	4.90799	--	4.65163	--	--	--
	173.6	4.88429	--	4.65261	--	--	--
	173.8	4.9141	--	4.66432	--	--	--
	174	4.88726	--	4.68446	--	--	--
	174.2	4.87506	--	4.68932	--	--	--
	174.4	4.87281	--	4.68057	--	--	--
	174.6	4.87946	--	4.68404	--	--	--
	174.8	4.88802	--	4.69983	--	--	--
	175	4.85147	--	4.68755	--	--	--
	175.2	4.85824	--	4.68167	--	--	--
	175.4	4.8792	--	4.65028	--	--	--
	175.6	4.84798	--	4.66704	--	--	--
	175.8	4.86126	--	4.66377	--	--	--
	176	4.89666	--	4.67065	--	--	--
	176.2	4.91295	--	4.66354	--	--	--
	176.4	4.88875	--	4.69969	--	--	--
	176.6	4.89958	--	4.66196	--	--	--
	176.8	4.89291	--	4.66591	--	--	--
	177	4.86069	--	4.67926	--	--	--
	177.2	4.86803	--	4.70702	--	--	--
	177.4	4.86475	--	4.70253	--	--	--
	177.6	4.86993	--	4.69565	--	--	--
	177.8	4.86497	--	4.69425	--	--	--
	178	4.88328	--	4.69183	--	--	--
	178.2	4.88027	--	4.69515	--	--	--
	178.4	4.87065	--	4.72717	--	--	--
	178.6	4.90466	--	4.69907	--	--	--
	178.8	4.92257	--	4.72205	--	--	--
	179	4.92493	--	4.68417	--	--	--
	179.2	4.91335	--	4.68778	--	--	--
	179.4	4.94235	--	4.699	--	--	--
	179.6	4.93242	--	4.71885	--	--	--
	179.8	4.92934	--	4.73565	--	--	--
	180	4.92504	--	4.70288	--	--	--
	180.2	4.9139	--	4.72705	--	--	--
	180.4	4.91667	--	4.70933	--	--	--
	180.6	4.89277	--	4.70665	--	--	--
	180.8	4.88564	--	4.7009	--	--	--
	181	4.87487	--	4.68149	--	--	--
	181.2	4.89326	--	4.70443	--	--	--
	181.4	4.91338	--	4.69398	--	--	--
	181.6	4.89489	--	4.71441	--	--	--
	181.8	4.89955	--	4.69769	--	--	--
	182	4.90184	--	4.70517	--	--	--
	182.2	4.88913	--	4.71732	--	--	--
	182.4	4.87637	--	4.71977	--	--	--
	182.6	4.89101	--	4.74581	--	--	--
	182.8	4.89945	--	4.71251	--	--	--
	183	4.90975	--	4.72607	--	--	--
	183.2	4.89274	--	4.73241	--	--	--
	183.4	4.89718	--	4.73556	--	--	--
	183.6	4.89592	--	4.74397	--	--	--
	183.8	4.88615	--	--	--	--	--
	184	4.89814	--	--	--	--	--
	184.2	4.90892	--	--	--	--	--
	184.4	4.92178	--	--	--	--	--
	184.6	4.90041	--	--	--	--	--
	184.8	4.89406	--	--	--	--	--
	185	4.91706	--	--	--	--	--
	185.2	4.91625	--	--	--	--	--
	185.4	4.90432	--	--	--	--	--
	185.6	4.92238	--	--	--	--	--
	185.8	4.91282	--	--	--	--	--
	186	4.91584	--	--	--	--	--
	186.2	4.90379	--	--	--	--	--
	186.4	4.91078	--	--	--	--	--
	186.6	4.88665	--	--	--	--	--
	186.8	4.91567	--	--	--	--	--
	187	4.92128	--	--	--	--	--
	187.2	4.92255	--	--	--	--	--
	187.4	4.91592	--	--	--	--	--
	187.6	4.91809	--	--	--	--	--
	187.8	4.95384	--	--	--	--	--
	188	4.9574	--	--	--	--	--
	188.2	4.93846	--	--	--	--	--
	188.4	4.93057	--	--	--	--	--
	188.6	4.90096	--	--	--	--	--
	188.8	4.89114	--	--	--	--	--
	189	4.90296	--	--	--	--	--
	189.2	4.87667	--	--	--	--	--
	189.4	4.89265	--	--	--	--	--
	189.6	4.90716	--	--	--	--	--
	189.8	4.89739	--	--	--	--	--
	190	4.9196	--	--	--	--	--
	190.2	4.93887	--	--	--	--	--
	190.4	4.93865	--	--	--	--	--
	190.6	4.91969	--	--	--	--	--
	190.8	4.933	--	--	--	--	--
	191	4.9042	--	--	--	--	--
	191.2	4.91586	--	--	--	--	--
	191.4	4.90868	--	--	--	--	--
	191.6	4.91584	--	--	--	--	--
	191.8	4.9098	--	--	--	--	--
	192	4.93398	--	--	--	--	--
	192.2	4.91178	--	--	--	--	--
	192.4	4.91508	--	--	--	--	--
	192.6	4.88616	--	--	--	--	--
	192.8	4.90199	--	--	--	--	--
	193	4.88871	--	--	--	--	--
	193.2	4.93367	--	--	--	--	--
	193.4	4.92267	--	--	--	--	--
	193.6	4.93547	--	--	--	--	--
	193.8	4.94501	--	--	--	--	--
	194	4.93657	--	--	--	--	--
	194.2	4.94062	--	--	--	--	--
	194.4	4.94877	--	--	--	--	--
	194.6	4.9252	--	--	--	--	--
	194.8	4.90283	--	--	--	--	--
	195	4.92856	--	--	--	--	--
	195.2	4.91804	--	--	--	--	--
	195.4	4.90828	--	--	--	--	--
	195.6	4.90196	--	--	--	--	--
	195.8	4.89258	--	--	--	--	--
	196	4.92215	--	--	--	--	--
	196.2	4.92757	--	--	--	--	--
	196.4	4.91968	--	--	--	--	--
	196.6	4.90867	--	--	--	--	--
	196.8	4.92128	--	--	--	--	--
	197	4.92515	--	--	--	--	--
	197.2	4.94827	--	--	--	--	--
	197.4	4.91873	--	--	--	--	--
	197.6	4.92827	--	--	--	--	--
	197.8	4.92307	--	--	--	--	--
	198	4.97249	--	--	--	--	--
	198.2	4.9751	--	--	--	--	--
	198.4	4.96559	--	--	--	--	--
	198.6	4.95012	--	--	--	--	--
	198.8	4.93553	--	--	--	--	--
	199	4.94605	--	--	--	--	--
	199.2	4.96946	--	--	--	--	--
	199.4	4.92167	--	--	--	--	--
	199.6	4.94054	--	--	--	--	--
	199.8	4.96508	--	--	--	--	--
	200	4.95952	--	--	--	--	--
	200.2	4.9478	--	--	--	--	--
	200.4	4.98015	--	--	--	--	--
	200.6	4.90709	--	--	--	--	--
	200.8	4.92604	--	--	--	--	--
	201	4.91858	--	--	--	--	--
	201.2	4.93091	--	--	--	--	--
	201.4	4.93637	--	--	--	--	--
	201.6	4.95697	--	--	--	--	--
	201.8	4.93866	--	--	--	--	--
	202	4.91246	--	--	--	--	--
	202.2	4.9309	--	--	--	--	--
	202.4	4.92987	--	--	--	--	--
	202.6	4.95232	--	--	--	--	--
	202.8	4.95569	--	--	--	--	--
	203	4.93288	--	--	--	--	--
	203.2	4.95497	--	--	--	--	--
	203.4	4.9679	--	--	--	--	--
	203.6	4.95882	--	--	--	--	--
	203.8	4.98265	--	--	--	--	--
	204	4.98779	--	--	--	--	--
	204.2	4.95099	--	--	--	--	--
	204.4	4.95654	--	--	--	--	--
	204.6	4.97932	--	--	--	--	--
	204.8	4.95882	--	--	--	--	--
	205	4.95104	--	--	--	--	--
	205.2	4.95899	--	--	--	--	--
	205.4	4.94542	--	--	--	--	--
	205.6	4.9551	--	--	--	--	--
	205.8	4.96233	--	--	--	--	--
	206	4.95977	--	--	--	--	--
	206.2	4.93705	--	--	--	--	--
	206.4	4.99055	--	--	--	--	--
	206.6	4.97618	--	--	--	--	--
	206.8	4.95689	--	--	--	--	--
	207	4.93614	--	--	--	--	--
	207.2	4.9487	--	--	--	--	--
	207.4	4.95783	--	--	--	--	--
	207.6	4.9745	--	--	--	--	--
	207.8	4.95469	--	--	--	--	--
	208	4.98043	--	--	--	--	--
	208.2	4.96472	--	--	--	--	--
	208.4	4.95715	--	--	--	--	--
	208.6	4.95112	--	--	--	--	--
	208.8	4.95505	--	--	--	--	--
	209	4.94281	--	--	--	--	--
	209.2	4.94278	--	--	--	--	--
	209.4	4.95071	--	--	--	--	--
	209.6	4.94033	--	--	--	--	--
	209.8	4.94612	--	--	--	--	--
	210	4.93619	--	--	--	--	--
	210.2	4.93056	--	--	--	--	--
	210.4	4.94793	--	--	--	--	--
	210.6	4.96653	--	--	--	--	--
	210.8	4.94015	--	--	--	--	--
	211	4.95244	--	--	--	--	--
	211.2	4.94602	--	--	--	--	--
	211.4	4.95368	--	--	--	--	--
	211.6	4.90468	--	--	--	--	--
	211.8	4.9293	--	--	--	--	--
	212	4.94432	--	--	--	--	--
	212.2	4.94584	--	--	--	--	--
	212.4	4.94919	--	--	--	--	--
	212.6	4.96451	--	--	--	--	--
	212.8	4.96975	--	--	--	--	--
	213	4.97728	--	--	--	--	--
	213.2	4.97719	--	--	--	--	--
	213.4	4.98048	--	--	--	--	--
	213.6	4.97043	--	--	--	--	--
	213.8	4.99554	--	--	--	--	--
	214	4.96904	--	--	--	--	--
	214.2	5.01945	--	--	--	--	--
	214.4	4.99908	--	--	--	--	--
	214.6	4.98416	--	--	--	--	--
	214.8	5.00826	--	--	--	--	--
	215	5.00537	--	--	--	--	--
	215.2	4.97091	--	--	--	--	--
	215.4	4.9803	--	--	--	--	--
	215.6	4.99934	--	--	--	--	--
	215.8	4.98157	--	--	--	--	--
	216	5.0097	--	--	--	--	--
	216.2	5.00056	--	--	--	--	--
	216.4	5.00422	--	--	--	--	--
	216.6	4.98251	--	--	--	--	--
	216.8	4.96695	--	--	--	--	--
	217	4.9925	--	--	--	--	--
	217.2	4.996	--	--	--	--	--
	217.4	5.02499	--	--	--	--	--
	217.6	5.04171	--	--	--	--	--
	217.8	4.98683	--	--	--	--	--
	218	4.99892	--	--	--	--	--
	218.2	5.02986	--	--	--	--	--
	218.4	5.00292	--	--	--	--	--
	218.6	5.01028	--	--	--	--	--
	218.8	5.03488	--	--	--	--	--
	219	4.99611	--	--	--	--	--
	219.2	5.00244	--	--	--	--	--
	219.4	5.01588	--	--	--	--	--
	219.6	4.99046	--	--	--	--	--
	219.8	5.02547	--	--	--	--	--
	220	5.03357	--	--	--	--	--
	220.2	5.03475	--	--	--	--	--
	220.4	5.02538	--	--	--	--	--
	220.6	5.00862	--	--	--	--	--
	220.8	5.00418	--	--	--	--	--
	221	5.00241	--	--	--	--	--
	221.2	5.00883	--	--	--	--	--
	221.4	5.02022	--	--	--	--	--
	221.6	5.04337	--	--	--	--	--
	221.8	5.03065	--	--	--	--	--
	222	5.03714	--	--	--	--	--
	222.2	5.04513	--	--	--	--	--
	222.4	5.05235	--	--	--	--	--
	222.6	5.05714	--	--	--	--	--
	222.8	5.05904	--	--	--	--	--
	223	5.04402	--	--	--	--	--
	223.2	5.05043	--	--	--	--	--
	223.4	5.02858	--	--	--	--	--
	223.6	5.0503	--	--	--	--	--
	223.8	5.02337	--	--	--	--	--
	224	5.02753	--	--	--	--	--
	224.2	5.0081	--	--	--	--	--
	224.4	5.03541	--	--	--	--	--
	224.6	5.04522	--	--	--	--	--
	224.8	5.02635	--	--	--	--	--
	225	5.03095	--	--	--	--	--
	225.2	5.02192	--	--	--	--	--
	225.4	5.02667	--	--	--	--	--
	225.6	5.02377	--	--	--	--	--
	225.8	5.03529	--	--	--	--	--
	226	5.04002	--	--	--	--	--
	226.2	5.04313	--	--	--	--	--
	226.4	5.03349	--	--	--	--	--
	226.6	5.02613	--	--	--	--	--
	226.8	5.03894	--	--	--	--	--
	227	5.05397	--	--	--	--	--
	227.2	5.04365	--	--	--	--	--
	227.4	5.04141	--	--	--	--	--
	227.6	5.05177	--	--	--	--	--
	227.8	5.0436	--	--	--	--	--
	228	5.07795	--	--	--	--	--
	228.2	5.05307	--	--	--	--	--
	228.4	5.05247	--	--	--	--	--
	228.6	5.04252	--	--	--	--	--
	228.8	5.03866	--	--	--	--	--
	229	5.04155	--	--	--	--	--
	229.2	5.05721	--	--	--	--	--
	229.4	5.06509	--	--	--	--	--
	229.6	5.04941	--	--	--	--	--
	229.8	5.05601	--	--	--	--	--
	230	5.11276	--	--	--	--	--
	230.2	5.10116	--	--	--	--	--
	230.4	5.09402	--	--	--	--	--
	230.6	5.08084	--	--	--	--	--
	230.8	5.1148	--	--	--	--	--
	231	5.1215	--	--	--	--	--
	231.2	5.09897	--	--	--	--	--
	231.4	5.08466	--	--	--	--	--
	231.6	5.13787	--	--	--	--	--
	231.8	5.11511	--	--	--	--	--
	232	5.14205	--	--	--	--	--
	232.2	5.13603	--	--	--	--	--
	232.4	5.1471	--	--	--	--	--
	232.6	5.10727	--	--	--	--	--
	232.8	5.1087	--	--	--	--	--
	233	5.10088	--	--	--	--	--
	233.2	5.12083	--	--	--	--	--
	233.4	5.10009	--	--	--	--	--
	233.6	5.12827	--	--	--	--	--
	233.8	5.11476	--	--	--	--	--
	234	5.15268	--	--	--	--	--
	234.2	5.13053	--	--	--	--	--
	234.4	5.12847	--	--	--	--	--
	234.6	5.12745	--	--	--	--	--
	234.8	5.11426	--	--	--	--	--
	235	5.12357	--	--	--	--	--
	235.2	5.1337	--	--	--	--	--
	235.4	5.12151	--	--	--	--	--
	235.6	5.1219	--	--	--	--	--
	235.8	5.09588	--	--	--	--	--
	236	5.13901	--	--	--	--	--
	236.2	5.12488	--	--	--	--	--
	236.4	5.1052	--	--	--	--	--
	236.6	5.09942	--	--	--	--	--
	236.8	5.1204	--	--	--	--	--
	237	5.12288	--	--	--	--	--
	237.2	5.11215	--	--	--	--	--
	237.4	5.14065	--	--	--	--	--
	237.6	5.13183	--	--	--	--	--
	237.8	5.14275	--	--	--	--	--
	238	5.13367	--	--	--	--	--
	238.2	5.14057	--	--	--	--	--
	238.4	5.1105	--	--	--	--	--
	238.6	5.12725	--	--	--	--	--
	238.8	5.117	--	--	--	--	--
	239	5.12813	--	--	--	--	--
	239.2	5.12407	--	--	--	--	--
	239.4	5.11754	--	--	--	--	--
	239.6	5.12339	--	--	--	--	--
	239.8	5.12225	--	--	--	--	--
	240	5.09885	--	--	--	--	--
	240.2	5.10437	--	--	--	--	--
	240.4	5.10042	--	--	--	--	--
	240.6	5.10432	--	--	--	--	--
	240.8	5.12727	--	--	--	--	--
	241	5.1365	--	--	--	--	--
	241.2	5.14628	--	--	--	--	--
	241.4	5.14699	--	--	--	--	--
	241.6	5.14888	--	--	--	--	--
	241.8	5.13218	--	--	--	--	--
	242	5.12788	--	--	--	--	--
	242.2	5.12481	--	--	--	--	--
	242.4	5.13401	--	--	--	--	--
	242.6	5.12283	--	--	--	--	--
	242.8	5.13578	--	--	--	--	--
	243	5.1591	--	--	--	--	--
	243.2	5.14233	--	--	--	--	--
	243.4	5.13858	--	--	--	--	--
	243.6	5.12259	--	--	--	--	--
	243.8	5.12693	--	--	--	--	--
	244	5.11342	--	--	--	--	--
	244.2	5.10215	--	--	--	--	--
	244.4	5.11664	--	--	--	--	--
	244.6	5.10289	--	--	--	--	--
	244.8	5.11499	--	--	--	--	--
	245	5.11633	--	--	--	--	--
	245.2	5.1186	--	--	--	--	--
	245.4	5.10328	--	--	--	--	--
	245.6	5.11896	--	--	--	--	--
	245.8	5.10678	--	--	--	--	--
	246	5.11461	--	--	--	--	--
	246.2	5.12857	--	--	--	--	--
	246.4	5.12107	--	--	--	--	--

[truncated: 1 more sheets: Supp. Fig. 18]
